# Supplementary material for: Trisubstituted 4f- and 4d tungstoantimonates as artificial phosphoesterases for nerve agent degradation
Source: Chem Commun (Camb). 2022 Jun 13;58(56):7761–4. doi: 10.1039/d2cc02223k (PMC9275748; doi:10.1039/d2cc02223k)
Supplement: CC-058-D2CC02223K-s002 [file CC-058-D2CC02223K-s002.cif]

# Electronic Supplementary Material (ESI) for Chemical Communications.
# This journal is © The Royal Society of Chemistry 2022

####################################################################### 
# 
# This file contains crystal structure data downloaded from the 
# Cambridge Structural Database (CSD) hosted by the Cambridge 
# Crystallographic Data Centre (CCDC).
# 
# Full information about CCDC data access policies and citation 
# guidelines are available at http://www.ccdc.cam.ac.uk/access/V1 
# 
# Audit and citation data items may have been added by the CCDC. 
# Please retain this information to preserve the provenance of 
# this file and to allow appropriate attribution of the data. 
# 
#######################################################################

data_elta2431_gd
_database_code_depnum_ccdc_archive 'CCDC 2167229'
loop_
_audit_author_name
_audit_author_address
'Elias Tanuhadi'
;University of Vienna 
Austria
;
_audit_update_record             
;
2022-06-05 deposited with the CCDC.	2022-06-13 downloaded from the CCDC.
;
# start Validation Reply Form
_vrf_PLAT043_elta2431_gd         
;
PROBLEM: Calculated and Reported Mol. Weight Differ by ..     107.07 Check
RESPONSE: Sum formula based on elemental analyses and TGA.
;
_vrf_PLAT306_elta2431_gd         
;
PROBLEM: Isolated Oxygen Atom (H-atoms Missing ?) .......        O1S Check
RESPONSE: Hydrogen atom positions were not reliably detected.
;
_vrf_PLAT306_elta2431_gd_2       
;
PROBLEM: Isolated Oxygen Atom (H-atoms Missing ?) .......        O2S Check
RESPONSE: Hydrogen atom positions were not reliably detected.
;
_vrf_PLAT306_elta2431_gd_3       
;
PROBLEM: Isolated Oxygen Atom (H-atoms Missing ?) .......        O3S Check
RESPONSE: Hydrogen atom positions were not reliably detected.
;
_vrf_PLAT306_elta2431_gd_4       
;
PROBLEM: Isolated Oxygen Atom (H-atoms Missing ?) .......        O4S Check
RESPONSE: Hydrogen atom positions were not reliably detected.
;
_vrf_PLAT306_elta2431_gd_5       
;
PROBLEM: Isolated Oxygen Atom (H-atoms Missing ?) .......        O5S Check
RESPONSE: Hydrogen atom positions were not reliably detected.
;
_vrf_PLAT306_elta2431_gd_6       
;
PROBLEM: Isolated Oxygen Atom (H-atoms Missing ?) .......        O6S Check
RESPONSE: Hydrogen atom positions were not reliably detected.
;
_vrf_PLAT306_elta2431_gd_7       
;
PROBLEM: Isolated Oxygen Atom (H-atoms Missing ?) .......        O7S Check
RESPONSE: Hydrogen atom positions were not reliably detected.
;
_vrf_PLAT306_elta2431_gd_8       
;
PROBLEM: Isolated Oxygen Atom (H-atoms Missing ?) .......        O25 Check
RESPONSE: Hydrogen atom positions were not reliably detected.
;
_vrf_PLAT306_elta2431_gd_9       
;
PROBLEM: Isolated Oxygen Atom (H-atoms Missing ?) .......        O27 Check
RESPONSE: Hydrogen atom positions were not reliably detected.
;
_vrf_PLAT306_elta2431_gd_10      
;
PROBLEM: Isolated Oxygen Atom (H-atoms Missing ?) .......        O29 Check
RESPONSE: Hydrogen atom positions were not reliably detected.
;
_vrf_PLAT342_elta2431_gd         
;
PROBLEM: Low Bond Precision on  C-C Bonds ...............       0.07 Ang.
RESPONSE: Unstable C-C bond (disordered) in acetate ligand should not be used to assess bond lengths accuracy.
;
# Added during the CSD deposition process: Sunday 05 June 2022 07:51 PM
# end Validation Reply Form

_audit_creation_date             2022-06-05
_audit_creation_method           
;
Olex2 1.5
(compiled 2022.04.07 svn.rca3783a0 for OlexSys, GUI svn.r6498)
;
_chemical_name_common            ?
_chemical_name_systematic        ?
_chemical_formula_moiety         'C6 H80 Gd3 K3 Na21 O147 P1 Sb3 W28, 39(O)'
_chemical_formula_sum            'C6 H80 Gd3 K3 Na21 O147 P Sb3 W28'
_chemical_formula_weight         9120.56
_chemical_absolute_configuration ?
_chemical_melting_point          ?
loop_
_atom_type_symbol
_atom_type_description
_atom_type_scat_dispersion_real
_atom_type_scat_dispersion_imag
_atom_type_scat_source
C C 0.0033 0.0016 'International Tables Vol C Tables 4.2.6.8 and 6.1.1.4'
Gd Gd -0.1653 3.9035 'International Tables Vol C Tables 4.2.6.8 and 6.1.1.4'
K K 0.2009 0.2494 'International Tables Vol C Tables 4.2.6.8 and 6.1.1.4'
Na Na 0.0362 0.0249 'International Tables Vol C Tables 4.2.6.8 and 6.1.1.4'
O O 0.0106 0.0060 'International Tables Vol C Tables 4.2.6.8 and 6.1.1.4'
P P 0.1023 0.0942 'International Tables Vol C Tables 4.2.6.8 and 6.1.1.4'
Sb Sb -0.5866 1.5461 'International Tables Vol C Tables 4.2.6.8 and 6.1.1.4'
W W -0.8490 6.8722 'International Tables Vol C Tables 4.2.6.8 and 6.1.1.4'
H H 0.0000 0.0000 'International Tables Vol C Tables 4.2.6.8 and 6.1.1.4'

_shelx_space_group_comment       
;
The symmetry employed for this shelxl refinement is uniquely defined
by the following loop, which should always be used as a source of
symmetry information in preference to the above space-group names.
They are only intended as comments.
;
_space_group_crystal_system      trigonal
_space_group_IT_number           160
_space_group_name_H-M_alt        'R 3 m'
_space_group_name_Hall           'R 3 -2"'
loop_
_space_group_symop_operation_xyz
'x, y, z'
'-y, x-y, z'
'-x+y, -x, z'
'-x+y, y, z'
'x, x-y, z'
'-y, -x, z'
'x+2/3, y+1/3, z+1/3'
'-y+2/3, x-y+1/3, z+1/3'
'-x+y+2/3, -x+1/3, z+1/3'
'-x+y+2/3, y+1/3, z+1/3'
'x+2/3, x-y+1/3, z+1/3'
'-y+2/3, -x+1/3, z+1/3'
'x+1/3, y+2/3, z+2/3'
'-y+1/3, x-y+2/3, z+2/3'
'-x+y+1/3, -x+2/3, z+2/3'
'-x+y+1/3, y+2/3, z+2/3'
'x+1/3, x-y+2/3, z+2/3'
'-y+1/3, -x+2/3, z+2/3'

_cell_length_a                   30.6714(12)
_cell_length_b                   30.6714(12)
_cell_length_c                   14.4221(8)
_cell_angle_alpha                90
_cell_angle_beta                 90
_cell_angle_gamma                120
_cell_volume                     11749.7(11)
_cell_formula_units_Z            3
_cell_measurement_reflns_used    39335
_cell_measurement_temperature    100
_cell_measurement_theta_max      29.57
_cell_measurement_theta_min      2.08
_shelx_estimated_absorpt_T_max   0.212
_shelx_estimated_absorpt_T_min   0.133
_exptl_absorpt_coefficient_mu    22.480
_exptl_absorpt_correction_T_max  0.0776
_exptl_absorpt_correction_T_min  0.0335
_exptl_absorpt_correction_type   multi-scan
_exptl_absorpt_process_details   
;
STOE LANA, absorption correction by scaling of reflection intensities.
J. Koziskova, F. Hahn, J. Richter, J. Kozisek, "Comparison of different
absorption corrections on the model structure of tetrakis(\m~2~-acetato)-
diaqua-di-copper(II)", Acta Chimica Slovaca, vol. 9, no. 2, 2016, pp. 136 - 140.
Afterwards a spherical absorption correction was performed within STOE LANA.
;
_exptl_crystal_colour            'light yellow'
_exptl_crystal_density_diffrn    3.867
_exptl_crystal_density_meas      ?
_exptl_crystal_density_method    'not measured'
_exptl_crystal_description       block
_exptl_crystal_F_000             12036
_exptl_crystal_recrystallization_method 
'evaporation from aqueous buffer solution'
_exptl_crystal_size_max          0.15
_exptl_crystal_size_mid          0.133
_exptl_crystal_size_min          0.1
_exptl_transmission_factor_max   ?
_exptl_transmission_factor_min   ?
_diffrn_reflns_av_R_equivalents  0.0720
_diffrn_reflns_av_unetI/netI     0.0773
_diffrn_reflns_Laue_measured_fraction_full 0.998
_diffrn_reflns_Laue_measured_fraction_max 0.998
_diffrn_reflns_limit_h_max       36
_diffrn_reflns_limit_h_min       -36
_diffrn_reflns_limit_k_max       34
_diffrn_reflns_limit_k_min       -33
_diffrn_reflns_limit_l_max       17
_diffrn_reflns_limit_l_min       -17
_diffrn_reflns_number            29428
_diffrn_reflns_point_group_measured_fraction_full 0.988
_diffrn_reflns_point_group_measured_fraction_max 0.988
_diffrn_reflns_theta_full        25.242
_diffrn_reflns_theta_max         25.342
_diffrn_reflns_theta_min         2.085
_diffrn_ambient_temperature      100
_diffrn_detector                 'EIGER2 500K'
_diffrn_detector_area_resol_mean 13.33
_diffrn_measured_fraction_theta_full 0.998
_diffrn_measured_fraction_theta_max 0.998
_diffrn_measurement_details      
;
 2500 frames, detector distance = 40 mm
;
_diffrn_measurement_device       'Eulerian 4-circle diffractometer'
_diffrn_measurement_device_type  'STOE STADIVARI'
_diffrn_measurement_method       'rotation method, \w scans'
_diffrn_radiation_collimation    '1.2 0.6 mm diameter'
_diffrn_radiation_monochromator  'Graded multilayer mirror'
_diffrn_radiation_polarisn_norm  270
_diffrn_radiation_probe          x-ray
_diffrn_radiation_type           'Mo K\a'
_diffrn_radiation_wavelength     0.71073
_diffrn_source                   'Axo Mo'
_diffrn_source_current           0.830
_diffrn_source_power             0.050
_diffrn_source_type              'Incoatec IuS'
_diffrn_source_voltage           60
_reflns_Friedel_coverage         0.972
_reflns_Friedel_fraction_full    0.978
_reflns_Friedel_fraction_max     0.978
_reflns_number_gt                3911
_reflns_number_total             5006
_reflns_special_details          
;
 Reflections were merged by SHELXL according to the crystal
 class for the calculation of statistics and refinement.
 
 _reflns_Friedel_fraction is defined as the number of unique
 Friedel pairs measured divided by the number that would be
 possible theoretically, ignoring centric projections and
 systematic absences.
;
_reflns_threshold_expression     'I > 2\s(I)'
_computing_cell_refinement       
;
X-Area Recipe 1.36.0.0 (STOE, 2020)
;
_computing_data_collection       
;
X-Area Pilatus3_SV 1.31.170.0 (STOE, 2020)
;
_computing_data_reduction        
;
X-Area Integrate 1.78.3.0 (STOE, 2020)
X-Area LANA 1.83.8.0 (STOE, 2020)
;
_computing_molecular_graphics    'Olex2 1.5 (Dolomanov et al., 2009)'
_computing_publication_material  'Olex2 1.5 (Dolomanov et al., 2009)'
_computing_structure_refinement  'SHELXL 2018/3 (Sheldrick, 2015)'
_computing_structure_solution    'olex2.solve 1.5 (Bourhis et al., 2015)'
_refine_diff_density_max         1.494
_refine_diff_density_min         -2.065
_refine_diff_density_rms         0.305
_refine_ls_abs_structure_details 
;
 Flack x determined using 1603 quotients [(I+)-(I-)]/[(I+)+(I-)]
 (Parsons, Flack and Wagner, Acta Cryst. B69 (2013) 249-259).
;
_refine_ls_abs_structure_Flack   -0.007(15)
_refine_ls_extinction_coef       .
_refine_ls_extinction_method     none
_refine_ls_goodness_of_fit_ref   0.975
_refine_ls_hydrogen_treatment    undef
_refine_ls_matrix_type           full
_refine_ls_number_parameters     410
_refine_ls_number_reflns         5006
_refine_ls_number_restraints     236
_refine_ls_R_factor_all          0.0569
_refine_ls_R_factor_gt           0.0426
_refine_ls_restrained_S_all      0.961
_refine_ls_shift/su_max          0.005
_refine_ls_shift/su_mean         0.000
_refine_ls_structure_factor_coef Fsqd
_refine_ls_weighting_details     
'w=1/[\s^2^(Fo^2^)+(0.0514P)^2^] where P=(Fo^2^+2Fc^2^)/3'
_refine_ls_weighting_scheme      calc
_refine_ls_wR_factor_gt          0.0876
_refine_ls_wR_factor_ref         0.0909
_refine_special_details          
;
1. Restrained distances
 C2-C1
 1.5 with sigma of 0.02
2. Uiso/Uaniso restraints and constraints
Uanis(O30) \\sim Ueq: with sigma of 0.05 and sigma for terminal atoms of 0.1
Uanis(O26) \\sim Ueq, Uanis(O1S) \\sim Ueq, Uanis(O2S) \\sim Ueq, Uanis(O4S)
\\sim Ueq, Uanis(O9) \\sim Ueq, Uanis(O12) \\sim Ueq: with sigma of 0.01 and
sigma for terminal atoms of 0.02
Uanis(O14S) \\sim Ueq: with sigma of 0.001 and sigma for terminal atoms of 0.002
Uanis(O4) \\sim Ueq, Uanis(O21) \\sim Ueq, Uanis(O19) \\sim Ueq, Uanis(O20)
\\sim Ueq: with sigma of 0.01 and sigma for terminal atoms of 0.02
Uanis(O19) \\sim Ueq: with sigma of 0.001 and sigma for terminal atoms of 0.002
Uanis(O24) \\sim Ueq, Uanis(O22) \\sim Ueq, Uanis(O5S) \\sim Ueq, Uanis(O21)
\\sim Ueq: with sigma of 0.01 and sigma for terminal atoms of 0.02
Uanis(Na1) \\sim Ueq, Uanis(O23) \\sim Ueq, Uanis(O13) \\sim Ueq, Uanis(O6S)
\\sim Ueq: with sigma of 0.01 and sigma for terminal atoms of 0.02
Uanis(O18) \\sim Ueq: with sigma of 0.01 and sigma for terminal atoms of 0.02
Uanis(O4) \\sim Ueq: with sigma of 0.1 and sigma for terminal atoms of 0.2
Uanis(O21) \\sim Ueq, Uanis(O2) \\sim Ueq, Uanis(O4) \\sim Ueq, Uanis(O3) \\sim
Ueq, Uanis(O10) \\sim Ueq, Uanis(O7S) \\sim Ueq: with sigma of 0.001 and sigma
for terminal atoms of 0.002
Uanis(O11) \\sim Ueq: with sigma of 0.01 and sigma for terminal atoms of 0.02
Uanis(W5) \\sim Ueq: with sigma of 0.1 and sigma for terminal atoms of 0.2
Uanis(W1) \\sim Ueq: with sigma of 0.01 and sigma for terminal atoms of 0.02
Uanis(O6) \\sim Ueq: with sigma of 0.1 and sigma for terminal atoms of 0.2
Uanis(O5) \\sim Ueq: with sigma of 0.01 and sigma for terminal atoms of 0.02
Uanis(O1) \\sim Ueq: with sigma of 0.01 and sigma for terminal atoms of 0.02
Uanis(O15) \\sim Ueq: with sigma of 0.01 and sigma for terminal atoms of 0.02
Uanis(O28) \\sim Ueq, Uanis(O10S) \\sim Ueq, Uanis(O12S) \\sim Ueq, Uanis(O8S)
\\sim Ueq, Uanis(O29) \\sim Ueq, Uanis(O9S) \\sim Ueq: with sigma of 0.001 and
sigma for terminal atoms of 0.002
Uanis(O31) \\sim Ueq, Uanis(O22) \\sim Ueq: with sigma of 0.001 and sigma for
terminal atoms of 0.002
Uanis(O11S) \\sim Ueq: with sigma of 0.001 and sigma for terminal atoms of 0.002
Uanis(C2) = Uanis(C1)
Uanis(O1) = Uanis(O6)
Uanis(O17) = Uanis(O30)
3. Others
 Fixed Sof: O22(0.3802) O27(0.5)
;
_olex2_refinement_description    
;
1. Restrained distances
 C2-C1
 1.5 with sigma of 0.02
2. Uiso/Uaniso restraints and constraints
Uanis(O30) \\sim Ueq: with sigma of 0.05 and sigma for terminal atoms of 0.1
Uanis(O26) \\sim Ueq, Uanis(O1S) \\sim Ueq, Uanis(O2S) \\sim Ueq, Uanis(O4S)
\\sim Ueq, Uanis(O9) \\sim Ueq, Uanis(O12) \\sim Ueq: with sigma of 0.01 and
sigma for terminal atoms of 0.02
Uanis(O14S) \\sim Ueq: with sigma of 0.001 and sigma for terminal atoms of 0.002
Uanis(O4) \\sim Ueq, Uanis(O21) \\sim Ueq, Uanis(O19) \\sim Ueq, Uanis(O20)
\\sim Ueq: with sigma of 0.01 and sigma for terminal atoms of 0.02
Uanis(O19) \\sim Ueq: with sigma of 0.001 and sigma for terminal atoms of 0.002
Uanis(O24) \\sim Ueq, Uanis(O22) \\sim Ueq, Uanis(O5S) \\sim Ueq, Uanis(O21)
\\sim Ueq: with sigma of 0.01 and sigma for terminal atoms of 0.02
Uanis(Na1) \\sim Ueq, Uanis(O23) \\sim Ueq, Uanis(O13) \\sim Ueq, Uanis(O6S)
\\sim Ueq: with sigma of 0.01 and sigma for terminal atoms of 0.02
Uanis(O18) \\sim Ueq: with sigma of 0.01 and sigma for terminal atoms of 0.02
Uanis(O4) \\sim Ueq: with sigma of 0.1 and sigma for terminal atoms of 0.2
Uanis(O21) \\sim Ueq, Uanis(O2) \\sim Ueq, Uanis(O4) \\sim Ueq, Uanis(O3) \\sim
Ueq, Uanis(O10) \\sim Ueq, Uanis(O7S) \\sim Ueq: with sigma of 0.001 and sigma
for terminal atoms of 0.002
Uanis(O11) \\sim Ueq: with sigma of 0.01 and sigma for terminal atoms of 0.02
Uanis(W5) \\sim Ueq: with sigma of 0.1 and sigma for terminal atoms of 0.2
Uanis(W1) \\sim Ueq: with sigma of 0.01 and sigma for terminal atoms of 0.02
Uanis(O6) \\sim Ueq: with sigma of 0.1 and sigma for terminal atoms of 0.2
Uanis(O5) \\sim Ueq: with sigma of 0.01 and sigma for terminal atoms of 0.02
Uanis(O1) \\sim Ueq: with sigma of 0.01 and sigma for terminal atoms of 0.02
Uanis(O15) \\sim Ueq: with sigma of 0.01 and sigma for terminal atoms of 0.02
Uanis(O28) \\sim Ueq, Uanis(O10S) \\sim Ueq, Uanis(O12S) \\sim Ueq, Uanis(O8S)
\\sim Ueq, Uanis(O29) \\sim Ueq, Uanis(O9S) \\sim Ueq: with sigma of 0.001 and
sigma for terminal atoms of 0.002
Uanis(O31) \\sim Ueq, Uanis(O22) \\sim Ueq: with sigma of 0.001 and sigma for
terminal atoms of 0.002
Uanis(O11S) \\sim Ueq: with sigma of 0.001 and sigma for terminal atoms of 0.002
Uanis(C2) = Uanis(C1)
Uanis(O1) = Uanis(O6)
Uanis(O17) = Uanis(O30)
3. Others
 Fixed Sof: O22(0.3802) O27(0.5)
;
_atom_sites_solution_hydrogens   .
_atom_sites_solution_primary     ?
_atom_sites_solution_secondary   ?
loop_
_atom_site_label
_atom_site_type_symbol
_atom_site_fract_x
_atom_site_fract_y
_atom_site_fract_z
_atom_site_U_iso_or_equiv
_atom_site_adp_type
_atom_site_occupancy
_atom_site_site_symmetry_order
_atom_site_calc_flag
_atom_site_refinement_flags_posn
_atom_site_refinement_flags_adp
_atom_site_refinement_flags_occupancy
_atom_site_disorder_assembly
_atom_site_disorder_group
W1 W 0.62292(4) 0.48519(4) 0.52331(9) 0.0249(3) Uani 1 1 d . U . . .
W2 W 0.68640(4) 0.54277(4) 0.74219(9) 0.0258(3) Uani 1 1 d . . . . .
W3 W 0.63590(5) 0.48487(5) 0.94201(9) 0.0302(3) Uani 1 1 d . . . . .
W4 W 0.666667 0.333333 0.7524(2) 0.0287(8) Uani 1 6 d S T P . .
W5 W 0.58189(4) 0.53909(4) 0.82084(10) 0.0283(3) Uani 1 1 d . U . . .
W6 W 0.51782(3) 0.48218(3) 0.59791(13) 0.0276(5) Uani 1 2 d S T P . .
Gd1 Gd 0.72863(4) 0.45725(7) 0.60386(16) 0.0244(5) Uani 1 2 d S T P . .
Sb1 Sb 0.58403(5) 0.41597(5) 0.7331(2) 0.0197(6) Uani 1 2 d S T P . .
K1 K 0.7335(2) 0.4670(4) 0.8393(7) 0.038(3) Uani 1 2 d S T P . .
P1 P 0.666667 0.333333 0.5113(18) 0.040(6) Uani 1 6 d S T P . .
Na1 Na 0.8123(3) 0.6247(6) 0.6245(12) 0.031(4) Uani 1 2 d S TU P . .
O1 O 0.5613(4) 0.4387(4) 0.624(2) 0.023(4) Uani 1 2 d S TU P . .
O2 O 0.6105(7) 0.4819(6) 0.7949(13) 0.019(4) Uani 1 1 d . U . . .
O3 O 0.6548(7) 0.5300(7) 0.6262(14) 0.032(5) Uani 1 1 d . U . . .
O4 O 0.6605(8) 0.5194(8) 0.4328(15) 0.039(6) Uani 1 1 d . U . . .
O5 O 0.5715(5) 0.4285(5) 0.4522(19) 0.027(7) Uani 1 2 d S TU P . .
O6 O 0.6509(6) 0.4484(7) 0.5603(13) 0.023(4) Uani 1 1 d . U . . .
O7 O 0.5740(7) 0.5111(7) 0.5230(14) 0.028(5) Uani 1 1 d . . . . .
O8 O 0.7416(7) 0.5978(7) 0.7220(15) 0.039(6) Uani 1 1 d . . . . .
O9 O 0.6488(7) 0.5781(7) 0.7781(13) 0.027(5) Uani 1 1 d . U . . .
O10 O 0.6923(7) 0.5387(7) 0.8738(14) 0.030(5) Uani 1 1 d . U . . .
O11 O 0.7009(7) 0.4942(7) 0.7222(14) 0.030(5) Uani 1 1 d . U . . .
O12 O 0.6058(8) 0.5315(7) 0.9332(14) 0.038(6) Uani 1 1 d . U . . .
O13 O 0.5679(5) 0.4321(5) 0.9653(18) 0.024(6) Uani 1 2 d S TU P . .
O14 O 0.6599(8) 0.5013(8) 1.0531(15) 0.037(6) Uani 1 1 d . . . . .
O15 O 0.6519(7) 0.4393(7) 0.9063(16) 0.035(5) Uani 1 1 d . U . . .
O17 O 0.666667 0.333333 0.864(5) 0.065(10) Uani 1 6 d S T P . .
O18 O 0.5190(5) 0.4810(5) 0.8506(19) 0.027(7) Uani 1 2 d S TU P . .
O19 O 0.5684(7) 0.5847(7) 0.8540(15) 0.036(5) Uani 1 1 d . U . . .
O20 O 0.5570(7) 0.5260(7) 0.6979(14) 0.033(5) Uani 1 1 d . U . . .
O21 O 0.4877(5) 0.5123(5) 0.556(2) 0.031(5) Uani 1 2 d S TU P . .
O22 O 0.6932(7) 0.3863(14) 0.495(3) 0.032(3) Uani 0.7604 2 d S TU P A 1
O23 O 0.7439(6) 0.4877(12) 0.445(2) 0.042(8) Uani 1 2 d S TU P A .
O24 O 0.7725(5) 0.5450(10) 0.555(2) 0.027(7) Uani 1 2 d S TU P A .
O25 O 0.8514(7) 0.7027(14) 0.734(3) 0.068(11) Uani 1 2 d S T P A .
O27 O 0.7797(17) 0.559(3) 0.969(3) 0.20(4) Uani 1 2 d S T P A .
O30 O 0.6989(7) 0.3978(13) 0.724(3) 0.065(10) Uani 1 2 d S TU P A .
C1 C 0.7665(9) 0.5330(19) 0.476(4) 0.050(11) Uani 1 2 d DS T P . .
C2 C 0.7866(8) 0.5731(17) 0.402(4) 0.050(11) Uani 1 2 d DS T P A .
O31 O 0.6868(14) 0.374(3) 0.596(5) 0.020(4) Uani 0.33(5) 2 d S TU . A 2
O1S O 0.6484(10) 0.6201(10) 0.538(2) 0.083(9) Uani 1 1 d . U . . .
O2S O 0.6554(9) 0.6633(10) 0.695(2) 0.080(9) Uani 1 1 d . U . . .
O3S O 0.7347(11) 0.6858(10) 0.734(2) 0.078(9) Uani 1 1 d . . . . .
O4S O 0.7277(9) 0.7175(10) 0.8697(17) 0.056(7) Uani 1 1 d . U . . .
O5S O 0.7217(12) 0.6400(11) 0.953(2) 0.083(10) Uani 1 1 d . U . . .
O6S O 0.7244(11) 0.5962(10) 1.138(2) 0.073(8) Uani 1 1 d . U . . .
O7S O 0.6359(9) 0.3641(9) 1.002(4) 0.111(6) Uani 1 2 d S TU P . .
O8S O 0.683(2) 0.6037(19) 0.338(4) 0.15(3) Uani 0.89(10) 1 d . U . . .
O9S O 0.616(2) 0.618(2) 0.428(4) 0.02(2) Uani 0.28(5) 1 d . U . . .
O10S O 0.793(2) 0.711(2) 0.883(4) 0.19(2) Uani 1 1 d . U . . .
O11S O 0.7526(14) 0.505(3) 1.137(5) 0.093(7) Uani 0.63(8) 2 d S TU . . .
O12S O 0.612(3) 0.509(3) 0.220(5) 0.14(4) Uani 0.58(10) 1 d . U . . .
O14S O 0.666667 0.333333 1.089(15) 0.079(4) Uani 0.34(12) 6 d S TU . . .
O15S O 0.666667 0.333333 0.222(11) 0.13(9) Uani 0.6(2) 6 d S T . . .
O26 O 0.7040(18) 0.408(4) 1.063(7) 0.19(5) Uani 0.73(14) 2 d S TU . . .
O28 O 0.666(2) 0.430(2) 0.326(5) 0.09(3) Uani 0.47(8) 1 d . U . . .
O29 O 0.6199(15) 0.3801(15) 0.406(5) 0.187(6) Uani 1 2 d S TU P . .

loop_
_atom_site_aniso_label
_atom_site_aniso_U_11
_atom_site_aniso_U_22
_atom_site_aniso_U_33
_atom_site_aniso_U_23
_atom_site_aniso_U_13
_atom_site_aniso_U_12
W1 0.0204(6) 0.0206(6) 0.0360(8) 0.0064(6) 0.0029(6) 0.0121(6)
W2 0.0151(6) 0.0165(6) 0.0445(9) 0.0014(6) 0.0004(6) 0.0068(5)
W3 0.0245(7) 0.0263(7) 0.0350(9) -0.0039(6) -0.0033(6) 0.0091(6)
W4 0.0259(11) 0.0259(11) 0.034(2) 0.000 0.000 0.0130(5)
W5 0.0186(6) 0.0174(6) 0.0489(9) -0.0058(6) 0.0007(6) 0.0091(5)
W6 0.0233(7) 0.0233(7) 0.0443(13) 0.0009(4) -0.0009(4) 0.0178(8)
Gd1 0.0133(7) 0.0129(10) 0.0468(15) 0.0042(10) 0.0021(5) 0.0064(5)
Sb1 0.0135(10) 0.0135(10) 0.0330(19) 0.0003(6) -0.0003(6) 0.0076(11)
K1 0.033(4) 0.057(7) 0.030(7) -0.005(5) -0.003(3) 0.029(3)
P1 0.027(7) 0.027(7) 0.065(18) 0.000 0.000 0.013(4)
Na1 0.021(6) 0.022(7) 0.050(10) 0.010(7) 0.005(3) 0.011(4)
O1 0.013(5) 0.013(5) 0.043(9) -0.004(4) 0.004(4) 0.007(6)
O2 0.019(4) 0.019(4) 0.020(4) 0.0004(15) 0.0000(15) 0.010(2)
O3 0.032(5) 0.032(5) 0.033(5) 0.0003(15) 0.0004(15) 0.017(3)
O4 0.039(6) 0.039(6) 0.038(6) 0.000(3) 0.001(3) 0.019(4)
O5 0.025(8) 0.025(8) 0.029(13) 0.000(6) 0.000(6) 0.012(9)
O6 0.013(5) 0.013(5) 0.043(9) -0.004(4) 0.004(4) 0.007(6)
O7 0.038(12) 0.031(12) 0.029(13) 0.006(10) 0.008(10) 0.028(10)
O8 0.032(12) 0.017(11) 0.062(17) 0.022(11) 0.020(11) 0.008(9)
O9 0.021(9) 0.018(9) 0.031(10) -0.007(8) 0.008(8) 0.002(7)
O10 0.030(5) 0.030(5) 0.030(5) -0.0004(15) 0.0002(15) 0.015(3)
O11 0.022(9) 0.034(10) 0.036(11) 0.003(8) 0.001(8) 0.016(8)
O12 0.053(11) 0.029(10) 0.021(10) -0.011(8) 0.005(8) 0.012(8)
O13 0.022(8) 0.022(8) 0.029(13) 0.004(5) -0.004(5) 0.012(9)
O14 0.036(13) 0.056(15) 0.035(14) -0.014(11) -0.016(11) 0.034(12)
O15 0.018(9) 0.038(10) 0.061(12) 0.011(9) 0.009(8) 0.023(8)
O17 0.055(13) 0.055(13) 0.09(3) 0.000 0.000 0.027(6)
O18 0.023(8) 0.023(8) 0.037(13) -0.009(6) 0.009(6) 0.013(9)
O19 0.036(5) 0.036(5) 0.036(5) -0.0002(15) 0.0002(15) 0.018(3)
O20 0.035(10) 0.035(10) 0.035(11) 0.004(8) 0.013(8) 0.022(8)
O21 0.031(5) 0.031(5) 0.032(6) 0.001(2) -0.001(2) 0.017(3)
O22 0.032(4) 0.032(3) 0.032(4) 0.0000(14) 0.0000(7) 0.0159(16)
O23 0.037(11) 0.044(12) 0.045(14) 0.005(11) 0.003(5) 0.022(6)
O24 0.024(9) 0.025(11) 0.032(13) 0.000(10) 0.000(5) 0.013(6)
O25 0.050(16) 0.06(3) 0.10(3) 0.01(2) 0.005(12) 0.031(13)
O27 0.15(3) 0.52(13) 0.06(3) -0.09(5) -0.05(3) 0.26(7)
O30 0.055(13) 0.055(13) 0.09(3) 0.000 0.000 0.027(6)
C1 0.036(15) 0.04(2) 0.08(3) 0.04(2) 0.021(10) 0.018(11)
C2 0.036(15) 0.04(2) 0.08(3) 0.04(2) 0.021(10) 0.018(11)
O31 0.020(4) 0.019(3) 0.020(4) 0.0000(14) 0.0000(7) 0.0097(17)
O1S 0.056(16) 0.038(14) 0.16(2) 0.002(15) 0.015(16) 0.025(13)
O2S 0.044(14) 0.066(17) 0.12(2) -0.011(16) 0.037(14) 0.019(12)
O3S 0.09(2) 0.064(19) 0.05(2) 0.003(15) 0.028(16) 0.015(17)
O4S 0.044(13) 0.080(16) 0.061(16) 0.001(13) 0.003(12) 0.043(13)
O5S 0.10(2) 0.068(16) 0.063(18) -0.033(14) 0.005(15) 0.032(15)
O6S 0.079(17) 0.059(16) 0.076(18) 0.008(13) 0.007(14) 0.032(14)
O7S 0.111(6) 0.111(6) 0.111(7) 0.000(2) 0.000(2) 0.056(4)
O8S 0.15(3) 0.15(3) 0.15(3) 0.001(3) 0.001(3) 0.078(14)
O9S 0.02(2) 0.02(2) 0.02(2) 0.000(3) 0.000(3) 0.009(11)
O10S 0.19(2) 0.19(2) 0.19(2) 0.000(3) 0.000(3) 0.097(11)
O11S 0.093(8) 0.093(7) 0.093(8) 0.000(3) -0.0001(14) 0.047(3)
O12S 0.14(4) 0.14(4) 0.14(4) -0.001(3) 0.000(3) 0.070(19)
O14S 0.079(4) 0.079(4) 0.079(5) 0.000 0.000 0.0397(19)
O15S 0.13(10) 0.13(10) 0.13(17) 0.000 0.000 0.07(5)
O26 0.20(5) 0.18(5) 0.18(6) 0.02(3) 0.012(13) 0.09(2)
O28 0.09(3) 0.09(3) 0.09(3) -0.001(3) 0.000(3) 0.046(16)
O29 0.187(6) 0.187(6) 0.188(7) 0.000(2) 0.000(2) 0.094(4)

_geom_special_details            
;
 All esds (except the esd in the dihedral angle between two l.s. planes)
 are estimated using the full covariance matrix.  The cell esds are taken
 into account individually in the estimation of esds in distances, angles
 and torsion angles; correlations between esds in cell parameters are only
 used when they are defined by crystal symmetry.  An approximate (isotropic)
 treatment of cell esds is used for estimating esds involving l.s. planes.
;
loop_
_geom_bond_atom_site_label_1
_geom_bond_atom_site_label_2
_geom_bond_distance
_geom_bond_site_symmetry_2
_geom_bond_publ_flag
W1 O1 2.244(19) . ?
W1 O3 1.92(2) . ?
W1 O4 1.71(2) . ?
W1 O5 1.955(14) . ?
W1 O6 1.805(17) . ?
W1 O7 2.019(17) . ?
W2 O2 2.266(17) . ?
W2 O3 1.87(2) . ?
W2 O8 1.715(19) . ?
W2 O9 2.007(18) . ?
W2 O10 1.92(2) . ?
W2 O11 1.779(18) . ?
W3 O2 2.247(19) . ?
W3 O10 1.96(2) . ?
W3 O12 2.06(2) . ?
W3 O13 1.925(7) . ?
W3 O14 1.73(2) . ?
W3 O15 1.773(19) . ?
W4 O17 1.61(7) . ?
W4 O30 1.76(4) . ?
W4 O30 1.76(4) 2_655 ?
W4 O30 1.76(4) 3_665 ?
W4 O31 2.50(8) 3_665 ?
W4 O31 2.50(8) 2_655 ?
W4 O31 2.50(8) . ?
W5 Na1 3.524(14) 9_565 ?
W5 O2 2.350(17) . ?
W5 O9 1.888(17) . ?
W5 O12 1.84(2) . ?
W5 O18 1.909(7) . ?
W5 O19 1.71(2) . ?
W5 O20 1.89(2) . ?
W6 O1 2.34(2) . ?
W6 O7 1.843(19) . ?
W6 O7 1.843(19) 6_665 ?
W6 O20 1.93(2) . ?
W6 O20 1.93(2) 6_665 ?
W6 O21 1.71(3) . ?
Gd1 O6 2.347(17) . ?
Gd1 O6 2.347(17) 4_655 ?
Gd1 O11 2.43(2) 4_655 ?
Gd1 O11 2.43(2) . ?
Gd1 O22 2.46(4) . ?
Gd1 O23 2.43(3) . ?
Gd1 O24 2.43(3) . ?
Gd1 O30 2.35(4) . ?
Gd1 O31 2.22(7) . ?
Sb1 O1 1.98(3) . ?
Sb1 O2 1.976(18) 6_665 ?
Sb1 O2 1.976(18) . ?
K1 K1 0.000(13) 4_655 ?
K1 O10 3.07(2) . ?
K1 O10 3.07(2) 4_655 ?
K1 O11 2.32(2) . ?
K1 O11 2.32(2) 4_655 ?
K1 O15 2.407(19) 4_655 ?
K1 O15 2.407(19) . ?
K1 O27 3.09(7) . ?
K1 O30 2.48(4) . ?
P1 O22 1.43(4) 2_655 ?
P1 O22 1.43(4) . ?
P1 O22 1.43(4) 3_665 ?
P1 O31 1.63(8) 3_665 ?
P1 O31 1.63(8) . ?
P1 O31 1.63(8) 2_655 ?
Na1 O8 2.36(2) . ?
Na1 O8 2.36(2) 4_655 ?
Na1 O18 2.63(3) 14_654 ?
Na1 O19 2.87(2) 14_654 ?
Na1 O19 2.87(2) 17_554 ?
Na1 O24 2.34(3) . ?
Na1 O25 2.60(4) . ?
O23 C1 1.29(6) . ?
O23 C1 1.29(6) 4_655 ?
O24 C1 1.18(6) . ?
O24 C1 1.18(6) 4_655 ?
C1 C1 0.00(12) 4_655 ?
C1 C2 1.51(3) . ?
O2S O9S 1.78(6) 9_565 ?
O10S O12S 1.57(8) 14_655 ?

loop_
_geom_angle_atom_site_label_1
_geom_angle_atom_site_label_2
_geom_angle_atom_site_label_3
_geom_angle
_geom_angle_site_symmetry_1
_geom_angle_site_symmetry_3
_geom_angle_publ_flag
O3 W1 O1 85.3(8) . . ?
O3 W1 O5 159.4(9) . . ?
O3 W1 O7 86.1(8) . . ?
O4 W1 O1 168.8(9) . . ?
O4 W1 O3 101.8(9) . . ?
O4 W1 O5 98.2(10) . . ?
O4 W1 O6 103.0(9) . . ?
O4 W1 O7 99.3(9) . . ?
O5 W1 O1 74.2(9) . . ?
O5 W1 O7 85.5(10) . . ?
O6 W1 O1 85.6(8) . . ?
O6 W1 O3 89.3(8) . . ?
O6 W1 O5 91.4(10) . . ?
O6 W1 O7 157.7(8) . . ?
O7 W1 O1 72.3(8) . . ?
O3 W2 O2 85.2(8) . . ?
O3 W2 O9 88.0(8) . . ?
O3 W2 O10 157.8(8) . . ?
O8 W2 O2 165.8(9) . . ?
O8 W2 O3 101.9(10) . . ?
O8 W2 O9 93.7(8) . . ?
O8 W2 O10 98.9(9) . . ?
O8 W2 O11 105.0(9) . . ?
O9 W2 O2 74.1(7) . . ?
O10 W2 O2 72.9(7) . . ?
O10 W2 O9 83.0(8) . . ?
O11 W2 O2 87.1(8) . . ?
O11 W2 O3 90.1(9) . . ?
O11 W2 O9 161.2(8) . . ?
O11 W2 O10 92.0(9) . . ?
O10 W3 O2 72.6(7) . . ?
O10 W3 O12 84.1(8) . . ?
O12 W3 O2 72.7(7) . . ?
O13 W3 O2 85.6(9) . . ?
O13 W3 O10 157.8(10) . . ?
O13 W3 O12 85.5(9) . . ?
O14 W3 O2 167.2(8) . . ?
O14 W3 O10 98.8(10) . . ?
O14 W3 O12 97.4(9) . . ?
O14 W3 O13 102.0(11) . . ?
O14 W3 O15 104.6(10) . . ?
O15 W3 O2 85.5(9) . . ?
O15 W3 O10 92.4(8) . . ?
O15 W3 O12 158.0(9) . . ?
O15 W3 O13 89.9(10) . . ?
O17 W4 O30 103.4(13) . 3_665 ?
O17 W4 O30 103.4(13) . 2_655 ?
O17 W4 O30 103.4(13) . . ?
O17 W4 O31 154.6(17) . 2_655 ?
O17 W4 O31 154.6(17) . 3_665 ?
O17 W4 O31 154.6(17) . . ?
O30 W4 O30 114.8(10) . 2_655 ?
O30 W4 O30 114.8(10) 3_665 2_655 ?
O30 W4 O30 114.8(10) 3_665 . ?
O30 W4 O31 90.0(15) 3_665 . ?
O30 W4 O31 51(2) 2_655 2_655 ?
O30 W4 O31 90.0(15) 3_665 2_655 ?
O30 W4 O31 51(2) . . ?
O30 W4 O31 90.0(15) 2_655 3_665 ?
O30 W4 O31 90.0(15) . 2_655 ?
O30 W4 O31 90.0(15) . 3_665 ?
O30 W4 O31 51(2) 3_665 3_665 ?
O30 W4 O31 90.0(15) 2_655 . ?
O31 W4 O31 44(3) 3_665 2_655 ?
O31 W4 O31 44(3) 3_665 . ?
O31 W4 O31 44(3) 2_655 . ?
O2 W5 Na1 127.7(5) . 9_565 ?
O9 W5 Na1 152.4(6) . 9_565 ?
O9 W5 O2 74.3(7) . . ?
O9 W5 O18 159.4(9) . . ?
O9 W5 O20 91.3(8) . . ?
O12 W5 Na1 82.4(7) . 9_565 ?
O12 W5 O2 74.1(8) . . ?
O12 W5 O9 89.6(9) . . ?
O12 W5 O18 88.0(11) . . ?
O12 W5 O20 160.4(8) . . ?
O18 W5 Na1 47.1(7) . 9_565 ?
O18 W5 O2 85.4(8) . . ?
O19 W5 Na1 53.8(7) . 9_565 ?
O19 W5 O2 170.6(8) . . ?
O19 W5 O9 101.7(8) . . ?
O19 W5 O12 97.5(10) . . ?
O19 W5 O18 98.9(10) . . ?
O19 W5 O20 101.4(9) . . ?
O20 W5 Na1 104.9(6) . 9_565 ?
O20 W5 O2 87.4(7) . . ?
O20 W5 O18 84.3(10) . . ?
O7 W6 O1 73.0(7) . . ?
O7 W6 O1 73.0(7) 6_665 . ?
O7 W6 O7 90.3(12) 6_665 . ?
O7 W6 O20 89.7(9) 6_665 6_665 ?
O7 W6 O20 89.7(9) . . ?
O7 W6 O20 158.7(8) . 6_665 ?
O7 W6 O20 158.7(8) 6_665 . ?
O20 W6 O1 86.6(8) . . ?
O20 W6 O1 86.6(8) 6_665 . ?
O20 W6 O20 82.7(12) 6_665 . ?
O21 W6 O1 168.8(11) . . ?
O21 W6 O7 99.3(9) . 6_665 ?
O21 W6 O7 99.3(9) . . ?
O21 W6 O20 101.8(9) . . ?
O21 W6 O20 101.8(9) . 6_665 ?
O6 Gd1 O6 146.8(9) 4_655 . ?
O6 Gd1 O11 142.0(6) . 4_655 ?
O6 Gd1 O11 142.0(6) 4_655 . ?
O6 Gd1 O11 70.7(6) . . ?
O6 Gd1 O11 70.7(6) 4_655 4_655 ?
O6 Gd1 O22 75.6(5) . . ?
O6 Gd1 O22 75.6(5) 4_655 . ?
O6 Gd1 O23 77.3(5) . . ?
O6 Gd1 O23 77.3(5) 4_655 . ?
O6 Gd1 O24 91.1(5) 4_655 . ?
O6 Gd1 O24 91.1(5) . . ?
O6 Gd1 O30 97.5(5) . . ?
O6 Gd1 O30 97.5(5) 4_655 . ?
O11 Gd1 O11 71.5(9) 4_655 . ?
O11 Gd1 O22 139.6(6) 4_655 . ?
O11 Gd1 O22 139.6(6) . . ?
O11 Gd1 O23 121.9(7) 4_655 . ?
O11 Gd1 O23 121.9(7) . . ?
O11 Gd1 O24 79.3(8) . . ?
O11 Gd1 O24 79.3(8) 4_655 . ?
O23 Gd1 O22 69.5(12) . . ?
O24 Gd1 O22 123.4(12) . . ?
O24 Gd1 O23 53.9(10) . . ?
O30 Gd1 O11 75.6(8) . . ?
O30 Gd1 O11 75.6(8) . 4_655 ?
O30 Gd1 O22 87.6(13) . . ?
O30 Gd1 O23 157.1(12) . . ?
O30 Gd1 O24 149.0(12) . . ?
O31 Gd1 O6 83.5(7) . . ?
O31 Gd1 O6 83.5(7) . 4_655 ?
O31 Gd1 O11 116.1(16) . . ?
O31 Gd1 O23 107(2) . . ?
O31 Gd1 O24 160(2) . . ?
O31 Gd1 O30 51(2) . . ?
O2 Sb1 O1 91.9(7) . . ?
O2 Sb1 O1 91.9(7) 6_665 . ?
O2 Sb1 O2 91.7(10) . 6_665 ?
W2 K1 W3 55.17(7) 4_655 4_655 ?
K1 K1 W2 137(10) 4_655 4_655 ?
K1 K1 W3 155(10) 4_655 4_655 ?
K1 K1 O10 140(10) 4_655 4_655 ?
K1 K1 O10 40(10) 4_655 . ?
K1 K1 O11 52(10) 4_655 . ?
K1 K1 O11 128(10) 4_655 4_655 ?
K1 K1 O15 150(10) 4_655 4_655 ?
K1 K1 O15 30(10) 4_655 . ?
K1 K1 O27 90(10) 4_655 . ?
K1 K1 O30 90(10) 4_655 . ?
O10 K1 W2 106.0(5) . 4_655 ?
O10 K1 W2 32.4(4) 4_655 4_655 ?
O10 K1 W3 123.1(5) . 4_655 ?
O10 K1 W3 32.7(4) 4_655 4_655 ?
O10 K1 O10 100.5(8) 4_655 . ?
O10 K1 O27 53.8(6) 4_655 . ?
O10 K1 O27 53.8(6) . . ?
O11 K1 W2 25.2(5) 4_655 4_655 ?
O11 K1 W2 89.1(6) . 4_655 ?
O11 K1 W3 144.0(6) . 4_655 ?
O11 K1 W3 72.9(5) 4_655 4_655 ?
O11 K1 O10 57.0(6) . . ?
O11 K1 O10 113.2(7) 4_655 . ?
O11 K1 O10 57.0(6) 4_655 4_655 ?
O11 K1 O10 113.2(7) . 4_655 ?
O11 K1 O11 75.3(10) 4_655 . ?
O11 K1 O15 156.2(8) . 4_655 ?
O11 K1 O15 156.2(8) 4_655 . ?
O11 K1 O15 82.0(7) 4_655 4_655 ?
O11 K1 O15 82.0(7) . . ?
O11 K1 O27 101.2(13) . . ?
O11 K1 O27 101.2(13) 4_655 . ?
O11 K1 O30 75.1(9) 4_655 . ?
O11 K1 O30 75.1(9) . . ?
O15 K1 W2 163.3(6) . 4_655 ?
O15 K1 W2 72.6(5) 4_655 4_655 ?
O15 K1 W3 25.3(5) 4_655 4_655 ?
O15 K1 W3 130.9(7) . 4_655 ?
O15 K1 O10 57.4(6) . . ?
O15 K1 O10 57.4(6) 4_655 4_655 ?
O15 K1 O10 142.0(8) 4_655 . ?
O15 K1 O10 142.0(8) . 4_655 ?
O15 K1 O15 119.3(11) . 4_655 ?
O15 K1 O27 89.9(9) . . ?
O15 K1 O27 90.0(9) 4_655 . ?
O15 K1 O30 92.4(8) . . ?
O15 K1 O30 92.4(8) 4_655 . ?
O27 K1 W2 77.9(10) . 4_655 ?
O27 K1 W3 69.4(4) . 4_655 ?
O30 K1 W2 98.9(7) . 4_655 ?
O30 K1 W3 111.8(3) . 4_655 ?
O30 K1 O10 124.6(5) . . ?
O30 K1 O10 124.6(5) . 4_655 ?
O30 K1 O27 175.3(18) . . ?
O22 P1 O22 117.2(10) 2_655 . ?
O22 P1 O22 117.2(10) 3_665 2_655 ?
O22 P1 O22 117.2(10) 3_665 . ?
O22 P1 O31 59(3) 3_665 3_665 ?
O22 P1 O31 59(3) 2_655 2_655 ?
O22 P1 O31 116.9(17) 3_665 2_655 ?
O22 P1 O31 116.9(17) . 2_655 ?
O22 P1 O31 116.9(17) 2_655 3_665 ?
O22 P1 O31 116.9(17) . 3_665 ?
O31 P1 O31 70(4) 3_665 2_655 ?
O31 P1 O31 70(4) 3_665 . ?
O31 P1 O31 70(4) . 2_655 ?
W5 Na1 W5 63.5(3) 14_654 17_554 ?
O8 Na1 W5 156.8(7) 4_655 14_654 ?
O8 Na1 W5 156.8(7) . 17_554 ?
O8 Na1 W5 97.8(5) . 14_654 ?
O8 Na1 W5 97.8(5) 4_655 17_554 ?
O8 Na1 O8 96.2(12) . 4_655 ?
O8 Na1 O18 126.5(7) 4_655 14_654 ?
O8 Na1 O18 126.5(7) . 14_654 ?
O8 Na1 O19 76.9(7) 4_655 17_554 ?
O8 Na1 O19 173.0(9) 4_655 14_654 ?
O8 Na1 O19 173.0(9) . 17_554 ?
O8 Na1 O19 76.9(7) . 14_654 ?
O8 Na1 O25 83.2(9) . . ?
O8 Na1 O25 83.2(9) 4_655 . ?
O18 Na1 W5 32.15(17) 14_654 17_554 ?
O18 Na1 W5 32.14(17) 14_654 14_654 ?
O18 Na1 O19 60.0(6) 14_654 14_654 ?
O18 Na1 O19 60.0(6) 14_654 17_554 ?
O19 Na1 W5 28.8(4) 14_654 14_654 ?
O19 Na1 W5 89.2(6) 17_554 14_654 ?
O19 Na1 W5 28.8(4) 17_554 17_554 ?
O19 Na1 W5 89.2(6) 14_654 17_554 ?
O19 Na1 O19 109.9(10) 14_654 17_554 ?
O24 Na1 W5 109.8(8) . 17_554 ?
O24 Na1 W5 109.8(8) . 14_654 ?
O24 Na1 O8 88.9(8) . 4_655 ?
O24 Na1 O8 88.9(8) . . ?
O24 Na1 O18 118.7(12) . 14_654 ?
O24 Na1 O19 89.6(7) . 14_654 ?
O24 Na1 O19 89.6(7) . 17_554 ?
O24 Na1 O25 168.0(14) . . ?
O25 Na1 W5 80.2(8) . 17_554 ?
O25 Na1 W5 80.2(8) . 14_654 ?
O25 Na1 O18 73.3(12) . 14_654 ?
O25 Na1 O19 97.3(8) . 14_654 ?
O25 Na1 O19 97.3(8) . 17_554 ?
W1 O1 W1 95.3(11) . 6_665 ?
W1 O1 W6 94.0(8) . . ?
W1 O1 W6 94.0(8) 6_665 . ?
Sb1 O1 W1 113.9(8) . 6_665 ?
Sb1 O1 W1 113.9(8) . . ?
Sb1 O1 W6 137.0(13) . . ?
W2 O2 W5 93.0(6) . . ?
W3 O2 W2 95.2(7) . . ?
W3 O2 W5 94.1(7) . . ?
Sb1 O2 W2 114.8(8) . . ?
Sb1 O2 W3 115.1(8) . . ?
Sb1 O2 W5 136.1(9) . . ?
W2 O3 W1 149.5(12) . . ?
W1 O5 W1 116.0(13) . 6_665 ?
W1 O6 Gd1 141.3(9) . . ?
W6 O7 W1 120.6(9) . . ?
W2 O8 Na1 136.7(12) . . ?
W5 O9 W2 118.5(9) . . ?
W2 O10 W3 118.7(10) . . ?
W2 O10 K1 88.4(7) . . ?
W2 O10 K1 88.4(7) . 4_655 ?
W3 O10 K1 89.1(7) . . ?
W3 O10 K1 89.1(7) . 4_655 ?
K1 O10 K1 0.00(19) 4_655 . ?
W2 O11 Gd1 143.0(10) . . ?
W2 O11 K1 121.1(10) . . ?
W2 O11 K1 121.1(10) . 4_655 ?
K1 O11 Gd1 91.7(7) 4_655 . ?
K1 O11 Gd1 91.7(7) . . ?
K1 O11 K1 0.0(6) 4_655 . ?
W5 O12 W3 119.1(10) . . ?
W3 O13 W3 148.4(15) . 6_665 ?
W3 O15 K1 119.1(10) . 4_655 ?
W3 O15 K1 119.1(10) . . ?
K1 O15 K1 0.0(6) 4_655 . ?
W5 O18 W5 152.8(16) . 6_665 ?
W5 O18 Na1 100.8(7) . 9_565 ?
W5 O18 Na1 100.8(7) 6_665 9_565 ?
W5 O19 Na1 97.4(9) . 9_565 ?
W5 O20 W6 153.3(12) . . ?
P1 O22 Gd1 130(2) . . ?
C1 O23 Gd1 89(3) 4_655 . ?
C1 O23 Gd1 89(3) . . ?
C1 O23 C1 0(7) 4_655 . ?
Na1 O24 Gd1 138.1(15) . . ?
C1 O24 Gd1 91(2) . . ?
C1 O24 Gd1 91(2) 4_655 . ?
C1 O24 Na1 131(3) 4_655 . ?
C1 O24 Na1 131(3) . . ?
C1 O24 C1 0(5) 4_655 . ?
K1 O27 K1 0.0(6) 4_655 . ?
W4 O30 Gd1 146(2) . . ?
W4 O30 K1 125(2) . 4_655 ?
W4 O30 K1 125(2) . . ?
Gd1 O30 K1 89.8(12) . . ?
Gd1 O30 K1 89.8(12) . 4_655 ?
K1 O30 K1 0.0(4) 4_655 . ?
O23 C1 C2 114(5) . . ?
O24 C1 O23 126(4) . . ?
O24 C1 C2 120(5) . . ?
C1 C1 O23 0(10) 4_655 . ?
C1 C1 O24 0(10) 4_655 . ?
C1 C1 C2 0(10) 4_655 . ?
C1 C2 C1 0(4) 4_655 . ?
Gd1 O31 W4 113(3) . . ?
P1 O31 W4 113(4) . . ?
P1 O31 Gd1 134(4) . . ?

loop_
_geom_torsion_atom_site_label_1
_geom_torsion_atom_site_label_2
_geom_torsion_atom_site_label_3
_geom_torsion_atom_site_label_4
_geom_torsion
_geom_torsion_site_symmetry_1
_geom_torsion_site_symmetry_2
_geom_torsion_site_symmetry_3
_geom_torsion_site_symmetry_4
_geom_torsion_publ_flag
Gd1 O23 C1 O24 0.00(3) . . . . ?
Gd1 O23 C1 C1 0(100) . . . 4_655 ?
Gd1 O23 C1 C2 180.001(9) . . . . ?
Gd1 O24 C1 O23 0.00(2) . . . . ?
Gd1 O24 C1 C1 0(18) . . . 4_655 ?
Gd1 O24 C1 C2 179.999(10) . . . . ?
Na1 W5 O9 W2 148.8(8) 9_565 . . . ?
Na1 W5 O12 W3 133.7(11) 9_565 . . . ?
Na1 W5 O20 W6 -74(2) 9_565 . . . ?
Na1 O24 C1 O23 180.00(2) . . . . ?
Na1 O24 C1 C1 0(100) . . . 4_655 ?
Na1 O24 C1 C2 0.00(2) . . . . ?
O1 W1 O6 Gd1 -135.3(16) . . . . ?
O1 W6 O7 W1 0.0(10) . . . . ?
O2 W2 O3 W1 -66(2) . . . . ?
O2 W2 O8 Na1 179(2) . . . . ?
O2 W2 O11 Gd1 125.3(16) . . . . ?
O2 W2 O11 K1 -85.7(10) . . . 4_655 ?
O2 W2 O11 K1 -85.7(10) . . . . ?
O2 W3 O15 K1 86.8(12) . . . 4_655 ?
O2 W3 O15 K1 86.8(12) . . . . ?
O2 W5 O9 W2 2.6(9) . . . . ?
O2 W5 O12 W3 0.9(10) . . . . ?
O2 W5 O20 W6 54(2) . . . . ?
O3 W1 O6 Gd1 -49.9(16) . . . . ?
O3 W2 O8 Na1 -61.6(18) . . . . ?
O3 W2 O11 Gd1 40.1(16) . . . . ?
O3 W2 O11 K1 -170.9(11) . . . 4_655 ?
O3 W2 O11 K1 -170.9(11) . . . . ?
O4 W1 O6 Gd1 52.0(17) . . . . ?
O5 W1 O6 Gd1 150.7(17) . . . . ?
O7 W1 O6 Gd1 -127.8(19) . . . . ?
O7 W6 O7 W1 -72.1(14) 6_665 . . . ?
O8 W2 O3 W1 126(2) . . . . ?
O8 W2 O11 Gd1 -62.2(18) . . . . ?
O8 W2 O11 K1 86.7(13) . . . 4_655 ?
O8 W2 O11 K1 86.7(13) . . . . ?
O9 W2 O3 W1 -141(2) . . . . ?
O9 W2 O8 Na1 -150.3(17) . . . . ?
O9 W2 O11 Gd1 124(2) . . . . ?
O9 W2 O11 K1 -87(3) . . . . ?
O9 W2 O11 K1 -87(3) . . . 4_655 ?
O9 W5 O12 W3 -72.8(12) . . . . ?
O9 W5 O19 Na1 -165.9(8) . . . 9_565 ?
O9 W5 O20 W6 128(2) . . . . ?
O10 W2 O3 W1 -75(3) . . . . ?
O10 W2 O8 Na1 126.2(17) . . . . ?
O10 W2 O11 Gd1 -162.0(16) . . . . ?
O10 W2 O11 K1 -13.0(11) . . . 4_655 ?
O10 W2 O11 K1 -13.0(11) . . . . ?
O10 W3 O15 K1 14.4(12) . . . 4_655 ?
O10 W3 O15 K1 14.4(12) . . . . ?
O11 W2 O3 W1 21(2) . . . . ?
O11 W2 O8 Na1 31.7(19) . . . . ?
O12 W3 O15 K1 95(2) . . . . ?
O12 W3 O15 K1 95(2) . . . 4_655 ?
O12 W5 O9 W2 76.2(11) . . . . ?
O12 W5 O19 Na1 -74.8(9) . . . 9_565 ?
O12 W5 O20 W6 36(4) . . . . ?
O13 W3 O15 K1 172.4(13) . . . 4_655 ?
O13 W3 O15 K1 172.4(13) . . . . ?
O14 W3 O15 K1 -85.3(13) . . . 4_655 ?
O14 W3 O15 K1 -85.3(13) . . . . ?
O17 W4 O30 Gd1 180.000(15) . . . . ?
O17 W4 O30 K1 0.000(7) . . . . ?
O17 W4 O30 K1 0.000(7) . . . 4_655 ?
O18 W5 O9 W2 -7(4) . . . . ?
O18 W5 O12 W3 86.8(13) . . . . ?
O18 W5 O19 Na1 14.3(11) . . . 9_565 ?
O18 W5 O20 W6 -32(2) . . . . ?
O19 W5 O9 W2 173.8(11) . . . . ?
O19 W5 O12 W3 -174.6(11) . . . . ?
O19 W5 O20 W6 -129(2) . . . . ?
O20 W5 O9 W2 -84.3(11) . . . . ?
O20 W5 O12 W3 20(4) . . . . ?
O20 W5 O19 Na1 100.3(9) . . . 9_565 ?
O20 W6 O7 W1 86.6(12) . . . . ?
O20 W6 O7 W1 18(3) 6_665 . . . ?
O21 W6 O7 W1 -171.6(12) . . . . ?
O22 P1 O22 Gd1 106(3) 2_655 . . . ?
O22 P1 O22 Gd1 -106(3) 3_665 . . . ?
O23 C1 C2 C1 0(100) . . . 4_655 ?
O24 C1 C2 C1 0(100) . . . 4_655 ?
O30 W4 O30 Gd1 -68.2(19) 2_655 . . . ?
O30 W4 O30 Gd1 68.2(19) 3_665 . . . ?
O30 W4 O30 K1 111.8(19) 2_655 . . . ?
O30 W4 O30 K1 111.8(19) 2_655 . . 4_655 ?
O30 W4 O30 K1 -111.8(18) 3_665 . . 4_655 ?
O30 W4 O30 K1 -111.8(18) 3_665 . . . ?
C1 O23 C1 O24 0(100) 4_655 . . . ?
C1 O23 C1 C2 0(100) 4_655 . . . ?
C1 O24 C1 O23 0(100) 4_655 . . . ?
C1 O24 C1 C2 0(100) 4_655 . . . ?
O31 W4 O30 Gd1 -21.8(14) 2_655 . . . ?
O31 W4 O30 Gd1 0.000(11) . . . . ?
O31 W4 O30 Gd1 21.8(14) 3_665 . . . ?
O31 W4 O30 K1 -158.2(14) 3_665 . . 4_655 ?
O31 W4 O30 K1 158.2(14) 2_655 . . 4_655 ?
O31 W4 O30 K1 180.000(12) . . . 4_655 ?
O31 W4 O30 K1 180.000(12) . . . . ?
O31 W4 O30 K1 158.2(14) 2_655 . . . ?
O31 W4 O30 K1 -158.2(14) 3_665 . . . ?
O31 P1 O31 W4 -37.5(11) 3_665 . . . ?
O31 P1 O31 W4 37.5(12) 2_655 . . . ?
O31 P1 O31 Gd1 142.5(11) 3_665 . . . ?
O31 P1 O31 Gd1 -142.5(11) 2_655 . . . ?

_shelx_res_file                  
;
TITL
    elta2431_gd.res
    created by SHELXL-2018/3 at 03:46:44 on 23-May-2022
CELL 0.71073 30.6714 30.6714 14.4221 90 90 120
ZERR 3 0.0012 0.0012 0.0008 0 0 0
LATT -3
SYMM -Y,+X-Y,+Z
SYMM +Y-X,-X,+Z
SYMM +Y-X,+Y,+Z
SYMM +X,+X-Y,+Z
SYMM -Y,-X,+Z
SFAC C Gd K Na O P Sb W H
UNIT 18 9 9 63 441 3 9 84 240
EQIV $1 1+Y-X,+Y,+Z
EQIV $2 +X,+X-Y,+Z
EQIV $3 1+Y-X,1-X,+Z
EQIV $4 1-Y,1-X,+Z
EQIV $5 1-Y,+X-Y,+Z
DFIX 1.5 C2 C1
ISOR 0.05 0.1 O30
ISOR 0.01 0.02 O26 O1S O2S O4S O9 O12
ISOR 0.001 0.002 O14S
ISOR 0.01 0.02 O4 O21 O19 O20
ISOR 0.001 0.002 O19
ISOR 0.01 0.02 O24 O22 O5S O21
EADP C2 C1
ISOR 0.01 0.02 Na1 O23 O13 O6S
ISOR 0.01 0.02 O18
ISOR O4
ISOR 0.001 0.002 O21 O2 O4 O3 O10 O7S
ISOR 0.01 0.02 O11
ISOR W5
ISOR 0.01 0.02 W1
ISOR O6
ISOR 0.01 0.02 O5
ISOR 0.01 0.02 O1
EADP O1 O6
ISOR 0.01 0.02 O15
ISOR 0.001 0.002 O28 O10S O12S O8S O29 O9S
ISOR 0.001 0.002 O31 O22
ISOR 0.001 0.002 O11S
EADP O17 O30

L.S. 3
PLAN  37
SIZE 0.1 0.133 0.15
CONF
FREE W4 K1_$2
FREE W4 K1_$3
FREE W4 K1_$4
FREE W4 K1_$5
FREE W4 K1
FREE W4 K1_$1
FREE Gd1 C1
FREE Gd1 C1_$1
FREE Gd1 K1
FREE Gd1 K1_$1
FREE O29 O28_$4
FREE O29 O28
FREE W2 K1_$1
FREE W2 K1
FREE W3 K1_$1
FREE W3 K1
MORE -1
fmap 2
acta
SHEL 999 0.83
OMIT -1 1 -2
OMIT 0 1 2
OMIT -24 42 6
REM <olex2.extras>
REM <HklSrc "%.\\ELTA2431_Gd.hkl">
REM </olex2.extras>

WGHT    0.051400
FVAR       0.03203
W1    8    0.622915    0.485190    0.523313    11.00000    0.02042    0.02065 =
         0.03602    0.00640    0.00291    0.01215
W2    8    0.686404    0.542772    0.742192    11.00000    0.01506    0.01651 =
         0.04451    0.00138    0.00043    0.00684
W3    8    0.635896    0.484865    0.942008    11.00000    0.02446    0.02631 =
         0.03503   -0.00393   -0.00328    0.00910
W4    8    0.666667    0.333333    0.752436    10.16667    0.02593    0.02593 =
         0.03424    0.00000    0.00000    0.01296
W5    8    0.581895    0.539086    0.820841    11.00000    0.01863    0.01739 =
         0.04890   -0.00581    0.00068    0.00910
W6    8    0.517817    0.482183    0.597907    10.50000    0.02332    0.02332 =
         0.04429    0.00092   -0.00092    0.01782
GD1   2    0.728626    0.457252    0.603857    10.50000    0.01326    0.01288 =
         0.04684    0.00424    0.00212    0.00644
SB1   7    0.584031    0.415969    0.733096    10.50000    0.01354    0.01354 =
         0.03302    0.00030   -0.00030    0.00759
K1    3    0.733520    0.467040    0.839285    10.50000    0.03326    0.05743 =
         0.03038   -0.00539   -0.00270    0.02871
P1    6    0.666667    0.333333    0.511298    10.16667    0.02697    0.02697 =
         0.06532    0.00000    0.00000    0.01349
NA1   4    0.812339    0.624678    0.624513    10.50000    0.02066    0.02172 =
         0.05009    0.00975    0.00487    0.01086
O1    5    0.561306    0.438694    0.624387    10.50000    0.01322    0.01322 =
         0.04323   -0.00387    0.00387    0.00711
O2    5    0.610492    0.481933    0.794857    11.00000    0.01873    0.01948 =
         0.01958    0.00037   -0.00002    0.00955
O3    5    0.654773    0.530039    0.626157    11.00000    0.03246    0.03234 =
         0.03293    0.00028    0.00038    0.01650
O4    5    0.660473    0.519442    0.432839    11.00000    0.03900    0.03880 =
         0.03819   -0.00034    0.00136    0.01934
O5    5    0.571506    0.428494    0.452156    10.50000    0.02531    0.02531 =
         0.02893    0.00039   -0.00039    0.01168
O6    5    0.650896    0.448438    0.560324    11.00000    0.01322    0.01322 =
         0.04323   -0.00387    0.00387    0.00711
O7    5    0.574032    0.511143    0.523040    11.00000    0.03810    0.03066 =
         0.02867    0.00648    0.00807    0.02784
O8    5    0.741580    0.597776    0.721971    11.00000    0.03168    0.01688 =
         0.06222    0.02241    0.01954    0.00800
O9    5    0.648763    0.578123    0.778107    11.00000    0.02086    0.01760 =
         0.03074   -0.00696    0.00774    0.00152
O10   5    0.692282    0.538681    0.873793    11.00000    0.02990    0.02980 =
         0.03014   -0.00036    0.00018    0.01497
O11   5    0.700925    0.494207    0.722181    11.00000    0.02192    0.03427 =
         0.03596    0.00300    0.00135    0.01610
O12   5    0.605765    0.531525    0.933237    11.00000    0.05265    0.02930 =
         0.02067   -0.01056    0.00483    0.01206
O13   5    0.567950    0.432050    0.965320    10.50000    0.02191    0.02191 =
         0.02920    0.00382   -0.00382    0.01217
O14   5    0.659903    0.501269    1.053094    11.00000    0.03565    0.05631 =
         0.03490   -0.01440   -0.01601    0.03428
O15   5    0.651917    0.439313    0.906345    11.00000    0.01752    0.03848 =
         0.06110    0.01149    0.00932    0.02341
O17   5    0.666667    0.333333    0.863862    10.16667    0.05454    0.05454 =
         0.08710    0.00000    0.00000    0.02727
O18   5    0.518969    0.481031    0.850648    10.50000    0.02280    0.02280 =
         0.03684   -0.00865    0.00865    0.01306
O19   5    0.568351    0.584686    0.853973    11.00000    0.03566    0.03563 =
         0.03607   -0.00023    0.00024    0.01829
O20   5    0.557038    0.526023    0.697939    11.00000    0.03527    0.03501 =
         0.03495    0.00352    0.01303    0.02191
O21   5    0.487709    0.512291    0.556210    10.50000    0.03099    0.03099 =
         0.03169    0.00088   -0.00088    0.01652
PART 1
O22   5    0.693150    0.386300    0.494512    10.38022    0.03193    0.03187 =
         0.03199    0.00003    0.00001    0.01593
PART 0
O23   5    0.743863    0.487727    0.444699    10.50000    0.03748    0.04413 =
         0.04525    0.00544    0.00272    0.02206
O24   5    0.772501    0.545001    0.555356    10.50000    0.02378    0.02543 =
         0.03188    0.00046    0.00023    0.01271
O25   5    0.851355    0.702710    0.733576    10.50000    0.05029    0.06283 =
         0.09514    0.01038    0.00519    0.03142
O27   5    0.779665    0.559331    0.969192    10.50000    0.15218    0.51582 =
         0.05579   -0.09477   -0.04738    0.25791
O30   5    0.698892    0.397783    0.724229    10.50000    0.05454    0.05454 =
         0.08710    0.00000    0.00000    0.02727
C1    1    0.766509    0.533018    0.476470    10.50000    0.03593    0.03679 =
         0.07883    0.04186    0.02093    0.01839
C2    1    0.786567    0.573134    0.402092    10.50000    0.03593    0.03679 =
         0.07883    0.04186    0.02093    0.01839
PART 2
O31   5    0.686821    0.373643    0.596124     0.16634    0.01952    0.01950 =
         0.01953    0.00004    0.00002    0.00975

PART 0
O1S   5    0.648441    0.620136    0.537874    11.00000    0.05628    0.03777 =
         0.15661    0.00163    0.01455    0.02454

O2S   5    0.655360    0.663327    0.695027    11.00000    0.04449    0.06564 =
         0.11981   -0.01055    0.03739    0.01945
O3S   5    0.734734    0.685802    0.733718    11.00000    0.08736    0.06350 =
         0.05358    0.00266    0.02760    0.01513
O4S   5    0.727717    0.717471    0.869678    11.00000    0.04406    0.08004 =
         0.06057    0.00091    0.00331    0.04280
O5S   5    0.721698    0.640026    0.952515    11.00000    0.10377    0.06821 =
         0.06316   -0.03284    0.00470    0.03194
O6S   5    0.724433    0.596213    1.138016    11.00000    0.07934    0.05926 =
         0.07612    0.00774    0.00707    0.03239
O7S   5    0.635859    0.364141    1.001986    10.50000    0.11095    0.11095 =
         0.11124   -0.00016    0.00016    0.05573
O8S   5    0.683167    0.603732    0.337630     0.88828    0.15460    0.15478 =
         0.15472    0.00085    0.00059    0.07759
O9S   5    0.616122    0.617601    0.428108     0.28217    0.01784    0.01772 =
         0.01760    0.00026    0.00012    0.00924
O10S  5    0.792915    0.710900    0.882528    11.00000    0.19236    0.19300 =
         0.19303    0.00000   -0.00034    0.09660
O11S  5    0.752640    0.505280    1.136823     0.31307    0.09305    0.09324 =
         0.09297   -0.00015   -0.00007    0.04662
O12S  5    0.612251    0.509015    0.220215     0.57699    0.13961    0.13993 =
         0.13976   -0.00066    0.00044    0.06964
O14S  5    0.666667    0.333333    1.088986     0.05714    0.07947    0.07947 =
         0.07947    0.00000    0.00000    0.03974
O15S  5    0.666667    0.333333    0.222174     0.10357    0.13145    0.13145 =
         0.13446    0.00000    0.00000    0.06573
O26   5    0.703964    0.407929    1.063350     0.36574    0.19914    0.18417 =
         0.18220    0.02358    0.01179    0.09209
O28   5    0.665553    0.429865    0.325529     0.47251    0.09110    0.09136 =
         0.09106   -0.00062   -0.00018    0.04555
O29   5    0.619895    0.380105    0.406410    10.50000    0.18744    0.18744 =
         0.18796   -0.00015    0.00015    0.09401
HKLF 4


REM
REM wR2 = 0.0909, GooF = S = 0.975, Restrained GooF = 0.961 for all data
REM R1 = 0.0426 for 3911 Fo > 4sig(Fo) and 0.0569 for all 5006 data
REM 410 parameters refined using 236 restraints

END

WGHT      0.0513      0.0000

REM Highest difference peak  1.494,  deepest hole -2.065,  1-sigma level  0.305
Q1    1   0.6665  0.5413  0.6555  11.00000  0.05    1.49
Q2    1   0.6946  0.3473  0.5972  10.50000  0.05    1.42
Q3    1   0.7197  0.4394  0.8266  10.50000  0.05    1.40
Q4    1   0.6626  0.5812  0.2990  11.00000  0.05    1.39
Q5    1   0.5897  0.4103  0.8366  10.50000  0.05    1.37
Q6    1   0.6127  0.4774  0.2338  11.00000  0.05    1.34
Q7    1   0.5002  0.4998  0.8257  10.50000  0.05    1.33
Q8    1   0.5184  0.3956  0.6106  11.00000  0.05    1.32
Q9    1   0.6630  0.5406  0.9046  11.00000  0.05    1.31
Q10   1   0.7653  0.5306  0.9445  10.50000  0.05    1.31
Q11   1   0.8660  0.7319  0.9728  10.50000  0.05    1.25
Q12   1   0.6377  0.2755  0.7475  10.50000  0.05    1.24
Q13   1   0.8387  0.6775  0.9798  10.50000  0.05    1.23
Q14   1   0.6667  0.3333  0.2893  10.16667  0.05    1.22
Q15   1   0.5062  0.4938  0.3941  10.50000  0.05    1.21
Q16   1   0.5703  0.4297  0.5177  10.50000  0.05    1.20
Q17   1   0.6667  0.3333  0.4327  10.16667  0.05    1.19
Q18   1   0.5492  0.4981  0.6810  11.00000  0.05    1.19
Q19   1   0.6168  0.4829  0.8408  11.00000  0.05    1.17
Q20   1   0.6398  0.4812  0.4297  11.00000  0.05    1.16
Q21   1   0.6843  0.3687  0.5457  10.50000  0.05    1.14
Q22   1   0.6788  0.3212  0.2725  10.50000  0.05    1.14
Q23   1   0.5703  0.4297  0.1410  10.50000  0.05    1.14
Q24   1   0.6082  0.3918  0.1700  10.50000  0.05    1.14
Q25   1   0.6285  0.3715  0.5105  10.50000  0.05    1.14
Q26   1   0.5169  0.4831  0.4941  10.50000  0.05    1.13
Q27   1   0.7632  0.4855  0.5222  11.00000  0.05    1.11
Q28   1   0.8066  0.6132  0.5616  10.50000  0.05    1.11
Q29   1   0.7058  0.4831  0.6566  11.00000  0.05    1.10
Q30   1   0.7335  0.4670  0.8869  10.50000  0.05    1.09
Q31   1   0.7105  0.4210  0.7635  10.50000  0.05    1.09
Q32   1   0.5432  0.4568  0.5909  10.50000  0.05    1.08
Q33   1   0.6227  0.4989  0.9503  11.00000  0.05    1.08
Q34   1   0.7105  0.4210  0.3609  10.50000  0.05    1.07
Q35   1   0.5877  0.4123  0.6981  10.50000  0.05    1.07
Q36   1   0.5969  0.5571  0.9197  11.00000  0.05    1.06
Q37   1   0.5401  0.4599  0.6697  10.50000  0.05    1.06
;
_shelx_res_checksum              36999
_shelx_hkl_file                  
;
 -17  11 -13  184.54   67.20   0
 -17  15 -14  145.33   71.91   0
 -17  16 -18   19.06   80.50   0
 -17  16 -15   30.58   74.74   0
 -17  17 -16    9.15   73.68   0
 -16   7 -11  700.52   64.20   0
 -16  13 -11   22.73   56.48   0
 -16  18 -13  152.49   67.28   0
 -16  19 -14  117.00   70.71   0
 -16  20 -18    2.62   81.20   0
 -16  20 -15   34.20   68.00   0
 -14  24 -17   43.75   77.12   0
 -13  22 -11  -14.92   60.27   0
 -13  24 -13   62.89   64.48   0
 -13  25 -17   62.79   74.83   0
 -12  26 -14   33.20   67.24   0
 -11  22  -9  -19.01   53.27   0
 -10  27 -13   33.18   62.90   0
  -9  28 -13   92.13   65.32   0
  -8  25  -9  205.27   57.35   0
  -8  28 -12  -20.12   62.28   0
  -7   5  -3 2450.07   38.36   0
  -2   8  -1 1972.88   27.11   0
   1  -5   0  663.52    9.11   0
   7 -17   0   18.84   19.89   0
  15 -12   3  221.13   24.64   0
 -17  15 -17   -1.03   81.78   0
 -16  10 -11  146.65   56.83   0
 -15  17 -11  207.44   61.43   0
 -15  22 -16   43.18   75.23   0
 -14   4  -9  162.09   46.67   0
 -13  23 -12  -24.31   59.98   0
 -12  22 -10   89.60   55.91   0
 -11  13  -6  168.44   38.68   0
 -11  17  -7   73.01   44.08   0
 -11  26 -13   57.87   61.41   0
 -10   4  -5  623.83   31.17   0
 -10  23  -9   49.95   53.81   0
  -9  18  -6  248.90   42.67   0
  -9  24  -9  166.00   54.93   0
  -8  26 -10   54.77   58.23   0
  -8  27 -11  150.97   62.77   0
  -6  30 -15   12.07   68.33   0
  -4  23  -6   30.98   44.75   0
   7  -1   2    5.66    9.54   0
  13  -8   3  193.30   21.55   0
 -17  10 -15  -11.59   74.88   0
 -17  12 -14  254.43   74.55   0
 -17  13 -15   81.06   75.71   0
 -17  14 -16   11.38   75.60   0
 -16  14 -12   84.51   63.37   0
 -16  19 -17   27.11   77.66   0
 -15   7 -10   15.23   51.16   0
 -15  13 -10  242.52   56.38   0
 -15  21 -18   -2.52   77.33   0
 -15  21 -15   30.95   66.98   0
 -14  17 -10   20.17   56.95   0
 -14  23 -16   84.60   76.52   0
 -12  -1  -8   85.75   37.69   0
 -12  13  -7  346.50   44.57   0
 -12  23 -11  166.48   60.52   0
 -12  24 -12   11.04   59.22   0
 -11  23 -10   37.61   57.31   0
 -11  24 -11   93.40   60.62   0
 -11  25 -12   96.45   61.68   0
 -10   7  -5  614.28   33.67   0
 -10  24 -10  182.48   59.15   0
 -10  26 -12   22.62   60.26   0
  -9  14  -5  328.68   37.14   0
  -9  25 -10   53.68   56.49   0
  -9  26 -11   67.89   59.77   0
  -9  27 -12  213.74   63.05   0
  -8  11  -4  135.94   26.10   0
  -6  16  -4  731.81   37.80   0
  -4  -2  -2  692.96   14.92   0
  -4  10  -2 1399.97   30.70   0
  -3  25  -7  424.96   56.01   0
  -2  20  -4 1557.65   50.74   0
   9 -16   1  124.25   21.01   0
  12  -3   3 1387.67   28.92   0
 -17  11 -16   52.12   78.37   0
 -16   8 -12  169.27   66.27   0
 -16  17 -18  -20.39   81.24   0
 -16  18 -16   62.97   75.22   0
 -15  19 -13    5.60   65.77   0
 -15  20 -14    7.77   66.35   0
 -14  13  -9   43.20   49.46   0
 -14  22 -18   14.53   77.39   0
 -13   4  -8  121.17   42.88   0
 -13  13  -8  981.71   58.01   0
 -12  17  -8  522.74   54.35   0
 -11   4  -6  200.61   31.29   0
 -10  -1  -6  523.13   31.57   0
 -10  25 -11   20.22   58.83   0
  -9  28 -16    2.08   68.58   0
  -8  19  -6  163.83   41.71   0
  -7  20  -6  280.85   45.35   0
  -7  29 -15   29.17   70.76   0
  -5  17  -4 1823.13   51.49   0
  -5  22  -6   33.78   41.81   0
   4  -6   1    3.61    8.59   0
   7  -4   2  116.90   12.15   0
 -16  15 -19   -7.70   82.45   0
 -16  16 -14  209.48   75.38   0
 -16  17 -15   43.39   69.65   0
 -15   5 -11  296.43   59.53   0
 -15  14 -11   32.70   60.69   0
 -15  20 -17   -1.41   77.91   0
 -14   2 -10  197.30   51.69   0
 -14   7  -9   66.89   48.36   0
 -14  10  -9   91.29   50.38   0
 -14  18 -11   34.67   58.46   0
 -14  22 -15   32.28   70.24   0
 -12   4  -7 1455.95   49.57   0
 -12  25 -16   -2.35   70.16   0
 -11  10  -6  133.35   36.62   0
 -11  26 -16    1.75   70.45   0
 -10  18  -7   82.77   43.30   0
 -10  27 -16  -13.67   71.50   0
  -8   2  -4  387.38   23.96   0
  -6  21  -6  543.72   48.49   0
  -5  13  -3   94.13   24.37   0
  -4  18  -4 1153.09   45.98   0
   5 -18  -1  189.84   20.56   0
  20  -8   4  138.66   28.03   0
 -16   9 -13  175.99   71.15   0
 -16  12 -13   20.47   65.35   0
 -16  14 -18   -6.81   86.55   0
 -16  16 -17   31.06   80.55   0
 -15  19 -16    1.08   74.79   0
 -14  19 -12   28.01   62.06   0
 -14  20 -13  109.87   69.29   0
 -14  21 -14   61.06   67.16   0
 -13   7  -8  978.64   55.47   0
 -13  10  -8 1361.55   60.22   0
 -13  18 -10  383.70   63.18   0
 -13  23 -15   41.76   69.92   0
 -11   7  -6  122.46   31.56   0
 -11  18  -8  129.61   50.87   0
 -10  14  -6   74.39   38.56   0
  -8  15  -5  141.15   37.08   0
  -8  28 -15   64.24   69.42   0
  -5  29 -13   -8.64   66.60   0
  -4  24  -7  637.97   57.67   0
   1  19  -3  131.79   33.77   0
   9 -11   2  840.75   25.65   0
  10 -18   1  934.65   30.93   0
  10 -13   2 1016.92   28.81   0
  19  -9   4  750.11   35.81   0
 -16  13 -14   46.05   71.77   0
 -16  14 -15   11.51   73.10   0
 -16  15 -16   -6.80   72.78   0
 -15   8 -11   92.34   58.56   0
 -15  11 -11  184.82   58.94   0
 -15  15 -12   12.90   62.57   0
 -15  18 -18   -2.29   79.95   0
 -14  21 -17   30.74   74.71   0
 -13  22 -14   10.58   67.56   0
 -12  18  -9  811.72   63.33   0
 -12  24 -15   33.47   70.55   0
 -11  25 -15   78.64   70.52   0
 -10  26 -15   -6.32   69.57   0
  -9  19  -7  240.03   47.66   0
  -9  27 -15   71.37   70.50   0
  -7  28 -14   26.49   66.60   0
  -6   0  -3  839.34   23.03   0
   1 -15  -2  889.21   18.13   0
   8  -9   2 2910.54   36.58   0
  11 -15   2  489.03   26.72   0
  13 -11   3  311.67   23.56   0
  14 -13   3   45.73   22.74   0
 -16  10 -14   -6.86   71.14   0
 -16  11 -15   -8.48   77.28   0
 -16  12 -16    2.61   80.67   0
 -16  13 -17   33.52   81.21   0
 -15  16 -19  -43.03   80.96   0
 -15  16 -13  106.61   68.73   0
 -15  17 -14   78.47   71.60   0
 -15  18 -15   69.88   69.53   0
 -13   2  -9  201.41   48.47   0
 -13  14  -9   58.31   49.99   0
 -13  19 -11    5.41   59.39   0
 -13  20 -12   84.05   65.48   0
 -13  21 -13   28.82   66.35   0
 -13  22 -17    3.53   73.32   0
 -11  14  -7   80.90   42.46   0
  -9  11  -5   45.20   29.29   0
  -8  -3  -5  866.67   29.64   0
  -8   8  -4  126.85   23.41   0
  -8  20  -7  479.98   51.91   0
  -8  27 -14  -17.39   66.02   0
  -6  22  -7  733.01   56.00   0
  -6  28 -13   11.35   65.27   0
  -5  23  -7    0.70   45.52   0
  -5  28 -12   19.36   65.98   0
  -4  26  -9  128.94   59.10   0
  -4  27 -10   41.50   59.31   0
  -1  22  -5  174.85   41.78   0
  18  -7   4  842.92   34.94   0
 -15   6 -12  417.05   69.07   0
 -15  12 -12   66.12   65.97   0
 -15  17 -17   36.15   79.07   0
 -14   5 -10   95.77   49.94   0
 -14  19 -18   -5.35   79.92   0
 -14  20 -16   49.78   74.08   0
 -12  14  -8   14.60   45.76   0
 -12  19 -10   76.06   56.75   0
 -12  23 -17   -3.57   70.87   0
 -12  23 -14   42.76   65.16   0
 -11  19  -9  255.40   57.06   0
 -11  24 -14   57.12   66.71   0
 -10  19  -8    0.36   46.74   0
 -10  25 -14   11.53   65.71   0
  -9  26 -14   37.16   65.88   0
  -8   5  -4   52.58   21.58   0
  -7  12  -4  203.76   28.01   0
  -7  21  -7  280.64   48.68   0
  -7  27 -13   28.55   64.40   0
  -5  27 -11  101.98   63.36   0
  -3  11  -2 1646.42   33.59   0
   0  18  -3  711.64   37.15   0
  11 -20   1 2661.77   45.81   0
  12 -17   2   16.80   23.08   0
  18 -10   4   37.67   26.52   0
 -15   9 -12  219.47   67.44   0
 -15  15 -18  -12.78   82.60   0
 -15  16 -16   16.65   71.60   0
 -14   3 -11   53.98   56.28   0
 -14  11 -10  267.40   56.10   0
 -14  15 -11   52.82   58.86   0
 -14  17 -19    7.46   80.91   0
 -14  19 -15   13.18   68.64   0
 -12   2  -8  265.62   40.09   0
 -12  20 -11  119.38   62.03   0
 -12  21 -12  186.74   63.97   0
 -12  22 -13   -1.18   61.37   0
 -11  24 -17   19.09   73.11   0
 -10  25 -17  -13.01   70.44   0
  -9   2  -5  257.22   26.73   0
  -9  15  -6   56.98   38.37   0
  -9  20  -8  497.15   56.91   0
  -8  26 -13  105.19   62.01   0
  -6  -5  -4  170.78   17.73   0
  -6  27 -12  205.35   65.31   0
  -5  24  -8   38.00   51.89   0
  -5  25  -9   24.05   54.53   0
  -5  26 -10   71.46   60.86   0
  -3  15  -3 1163.40   37.95   0
  -2  21  -5  520.21   45.98   0
   7  -7   2 3702.55   38.01   0
   9 -21   0  138.55   25.20   0
  17  -8   4  360.66   30.43   0
  17  -5   4 1783.10   41.58   0
 -15  12 -18   -2.64   86.92   0
 -15  13 -13  -35.41   65.12   0
 -15  14 -17   -9.55   81.83   0
 -15  14 -14  263.93   76.57   0
 -15  15 -15  118.94   77.15   0
 -14  16 -12  109.09   65.45   0
 -14  17 -13   40.57   66.30   0
 -14  18 -17    2.05   77.43   0
 -14  18 -14   36.72   69.32   0
 -13   5  -9   88.23   47.92   0
 -13  11  -9   23.33   48.21   0
 -13  15 -10  215.86   57.98   0
 -13  20 -18   22.04   78.40   0
 -11   2  -7   56.22   33.80   0
 -11  20 -10  117.07   57.43   0
 -11  21 -11  134.70   63.51   0
 -11  22 -12   81.20   65.28   0
 -11  23 -13  140.06   64.08   0
 -10  20  -9   57.14   54.42   0
 -10  24 -13  -13.02   61.92   0
  -9  25 -13  -12.61   61.96   0
  -7  22  -8  572.45   59.30   0
  -7  26 -12  104.46   62.01   0
  -7  27 -16   22.83   70.69   0
  -6  17  -5  550.17   44.13   0
  -6  23  -8  171.20   51.45   0
  -6  26 -11  106.50   62.29   0
  -2  16  -3  378.40   30.74   0
  -1   9  -1 1340.79   24.86   0
  -1  17  -3  253.96   30.34   0
 -15   7 -13  108.34   67.77   0
 -15  10 -13  105.98   68.54   0
 -15  13 -16  -10.99   79.74   0
 -14  12 -11   83.24   58.73   0
 -13   8  -9   21.01   48.61   0
 -13  18 -19   55.40   83.23   0
 -13  20 -15    9.32   68.85   0
 -12  11  -8  212.00   47.18   0
 -12  21 -18   18.37   74.89   0
 -11  11  -7   48.25   41.07   0
 -11  23 -16   31.07   73.83   0
 -10  21 -10  121.42   58.99   0
 -10  22 -11  175.65   63.94   0
 -10  23 -12  110.13   65.00   0
  -9   8  -5  154.06   29.69   0
  -9  21  -9   31.25   54.25   0
  -9  24 -12   97.92   64.00   0
  -8  25 -12  232.71   65.93   0
  -8  26 -16   53.99   72.55   0
  -7  23  -9  124.65   56.78   0
  -7  25 -11   25.51   62.01   0
  -6  24  -9  396.36   58.73   0
  -6  25 -10   12.32   56.39   0
  -5  18  -5 1485.56   53.51   0
  -5  28 -15   -1.78   68.89   0
  -3  20  -5  859.08   48.98   0
  -1  23  -6  109.25   46.83   0
  16  -6   4  707.78   32.06   0
  17 -11   4  365.57   29.85   0
 -15   8 -14  102.46   75.19   0
 -15  11 -17    8.35   84.24   0
 -15  11 -14   54.25   72.25   0
 -15  12 -15  -22.51   76.29   0
 -14   6 -11    9.23   57.31   0
 -14  14 -19  -38.18   81.53   0
 -14  16 -18   17.58   82.56   0
 -14  17 -16    6.27   71.16   0
 -13  16 -11   39.22   60.46   0
 -13  19 -17    2.05   75.61   0
 -12   0  -9 1153.61   59.61   0
 -12  15  -9    4.28   50.13   0
 -11  15  -8  258.74   50.03   0
 -11  22 -18  -48.70   71.36   0
 -10  24 -16   75.02   72.16   0
  -9   5  -5  102.83   26.21   0
  -9  22 -10   31.35   58.04   0
  -9  23 -11   28.03   60.41   0
  -9  25 -16   29.16   69.45   0
  -8  16  -6  392.54   45.38   0
  -8  22  -9   57.15   53.72   0
  -8  23 -10  194.65   59.92   0
  -8  24 -11  447.03   66.90   0
  -6   6  -3 1363.55   32.23   0
  -6  27 -15   13.58   68.40   0
  -4   7  -2  145.29   16.42   0
  -4  28 -14    3.38   66.40   0
   6  -2   2  549.20   15.30   0
   9   7   2  700.83   15.68   0
  12 -12   3 1590.61   36.49   0
  13 -14   3   75.44   23.44   0
  16  -9   4 1887.35   43.12   0
 -15   9 -15   48.62   76.17   0
 -15  10 -16   -1.42   77.58   0
 -14   4 -12   57.92   62.03   0
 -14   9 -11  141.33   58.68   0
 -14  13 -12   61.52   63.84   0
 -14  15 -17   11.12   82.01   0
 -14  16 -15  -10.90   71.56   0
 -13   3 -10  245.07   55.59   0
 -13  17 -12    5.68   63.71   0
 -13  18 -13   14.26   66.68   0
 -12   8  -8  498.76   49.69   0
 -12  21 -15   90.84   69.57   0
 -10   8  -6  559.11   38.81   0
  -8  12  -5   92.62   31.13   0
  -7  -5  -5  523.46   26.69   0
  -7  26 -15   14.73   68.66   0
  -6   3  -3   14.00   15.99   0
  -6  13  -4  715.42   36.26   0
  -2  12  -2 1377.48   32.51   0
   2  16  -2   94.14   27.28   0
   6 -13   1    8.60   16.59   0
   7 -15   1  680.46   25.94   0
  10  -5   3  942.41   25.20   0
  10  -2   3  154.20   16.98   0
  11 -10   3  789.42   28.23   0
  16  -3   4  397.98   28.37   0
 -14  13 -18  -11.96   82.27   0
 -14  14 -13  173.83   70.01   0
 -14  15 -14  352.63   76.57   0
 -13  12 -10   73.71   55.10   0
 -13  17 -18   22.25   81.53   0
 -13  18 -16  -31.77   69.95   0
 -12  16 -10  118.22   57.51   0
 -12  20 -17    2.22   76.85   0
 -12  20 -14  176.88   69.97   0
 -11   5  -7  296.78   37.92   0
 -11   8  -7  594.85   47.07   0
 -10   5  -6 2438.37   55.06   0
 -10  23 -15   49.02   70.51   0
  -9  24 -15   20.21   69.71   0
  -8  25 -15   39.57   68.63   0
  -5  27 -14   27.68   68.58   0
  -2   5  -1   64.11   10.22   0
   1  20  -4    8.67   38.45   0
   3  -4   1    7.44    6.69   0
   5 -11   1  318.98   16.82   0
  15  -7   4  307.79   27.32   0
 -14   7 -12  -32.50   64.02   0
 -14  14 -16    4.03   74.25   0
 -13  15 -19  -16.50   84.04   0
 -12  17 -11   32.06   60.59   0
 -12  18 -12  397.83   72.34   0
 -12  19 -13   18.46   66.64   0
 -11   0  -8   88.09   41.39   0
 -11  16  -9  506.52   59.28   0
 -11  21 -17   19.99   72.75   0
 -11  21 -14  119.27   70.08   0
 -10  16  -8  281.37   51.14   0
  -7  17  -6  700.00   48.74   0
  -6  26 -14   29.45   66.65   0
  -5  10  -3  967.07   31.39   0
  -4  27 -13   28.27   66.24   0
  -3  21  -6  455.52   49.45   0
  -1  13  -2  100.52   22.43   0
   3 -12   0  962.56   20.60   0
   4 -14   0   76.90   16.09   0
   6  -5   2 1628.39   24.80   0
   8 -17   1 1672.60   35.75   0
   9 -14   2  199.19   22.48   0
  15  -4   4   26.69   23.10   0
  16 -12   4  399.97   30.21   0
 -14   5 -13   26.66   68.29   0
 -14  11 -13   85.56   68.80   0
 -14  12 -17   11.26   82.27   0
 -14  12 -14   56.61   75.97   0
 -14  13 -15    7.24   75.51   0
 -13   9 -10   32.41   52.58   0
 -13  13 -11   77.75   60.19   0
 -13  16 -17    8.90   81.50   0
 -13  17 -15   70.10   71.72   0
 -12  12  -9  366.30   54.78   0
 -12  18 -18  -29.45   76.47   0
 -12  19 -16   31.60   71.65   0
 -10  22 -17    9.36   73.67   0
 -10  22 -14   -0.01   66.43   0
  -9  12  -6  402.87   42.70   0
  -9  23 -17   78.79   72.74   0
  -8  24 -17   -0.84   70.77   0
  -7  25 -17   48.92   73.49   0
  -7  25 -14   27.11   64.60   0
  -5  14  -4  763.52   38.09   0
  -5  26 -13   46.95   65.01   0
  -4  20  -6  226.98   46.25   0
  -4  27 -16   31.59   69.84   0
  -2  23  -7  146.75   52.02   0
   1  15  -2  321.14   26.45   0
   5 -16   0 2234.96   34.44   0
   8 -12   2   55.16   19.08   0
  10 -16   2  790.41   30.38   0
  10  -8   3  878.20   27.50   0
  15 -10   4  740.93   32.52   0
 -14   6 -14   75.03   75.35   0
 -14   8 -13   43.13   69.00   0
 -14  11 -16  -14.15   78.87   0
 -13  12 -19  -10.33   85.87   0
 -13  14 -18  -18.16   84.67   0
 -13  14 -12   75.77   65.20   0
 -13  16 -14    0.33   71.42   0
 -12   3  -9  595.68   53.90   0
 -12  16 -19    4.07   82.93   0
 -11  12  -8  238.78   49.02   0
 -11  17 -10  774.81   67.65   0
 -11  20 -13  125.79   68.41   0
 -10   0  -7  324.92   36.32   0
 -10  12  -7 2345.06   68.19   0
  -9  23 -14   23.20   62.70   0
  -8  17  -7 1029.15   57.84   0
  -8  24 -14    9.38   63.38   0
  -5  -7  -4  239.41   17.85   0
  -5  19  -6  124.37   41.71   0
  -4  26 -12   33.67   65.00   0
  -3  26 -11   58.59   62.69   0
  -2  24  -8   24.84   55.03   0
  -2  25  -9   15.71   58.59   0
   0  14  -2 1763.99   36.75   0
   0  19  -4  126.33   39.50   0
  11 -18   2 1541.76   39.14   0
 -14   9 -14   25.17   72.61   0
 -14  10 -15   20.75   77.44   0
 -13   4 -11   37.00   57.13   0
 -13  10 -11   34.09   60.54   0
 -13  15 -16   -1.14   71.58   0
 -12  13 -10   81.53   55.59   0
 -12  18 -15   84.76   70.89   0
 -11  19 -18   -8.57   76.93   0
 -11  20 -16   65.43   74.25   0
 -10  17  -9  181.83   54.51   0
 -10  21 -13   74.04   65.90   0
  -9  17  -8   67.65   47.90   0
  -8   0  -5 1466.80   37.87   0
  -6  25 -13   31.42   61.15   0
  -5  26 -16   22.24   70.08   0
  -3  22  -7   30.65   48.21   0
  -3  25 -10  -12.94   61.74   0
  -3  27 -15   35.69   68.25   0
   4  -9   1 1389.13   23.03   0
   4  14  -1   99.35   21.86   0
   6 -18   0 3012.43   41.58   0
   7 -10   2 1071.97   25.63   0
  14  -8   4  120.95   24.23   0
 -13   7 -11  116.74   60.54   0
 -13  11 -18    8.66   86.12   0
 -13  13 -17   42.92   83.03   0
 -13  14 -15   22.44   77.10   0
 -12  17 -17   22.47   76.16   0
 -11   3  -8   63.17   40.37   0
 -11  17 -19   -5.58   79.96   0
 -10  19 -11  184.47   64.70   0
 -10  20 -18  -16.52   75.34   0
 -10  20 -12   30.65   62.51   0
 -10  21 -16   -6.17   73.22   0
  -9  22 -16  -16.96   72.39   0
  -9  22 -13   30.26   63.15   0
  -8   9  -5  153.85   30.71   0
  -8  23 -13   39.81   64.90   0
  -7   6  -4   38.97   22.55   0
  -7  18  -7  198.21   47.30   0
  -7  24 -16  -11.15   70.80   0
  -7  24 -13   38.45   59.65   0
  -6  25 -16    8.62   70.54   0
  -5  25 -12   24.35   62.20   0
  -4  15  -4   48.95   29.34   0
  -4  25 -11   34.14   62.52   0
  -3  23  -8   65.47   54.10   0
  -3  24  -9   79.57   58.78   0
  -2  27 -14    5.76   69.21   0
  -1  18  -4 1334.73   49.32   0
 -13  11 -12  154.70   65.61   0
 -13  12 -13  147.83   72.43   0
 -13  13 -14   50.75   74.80   0
 -12  13 -19    1.29   84.71   0
 -12  14 -11   71.74   60.62   0
 -12  15 -18  -36.23   80.29   0
 -12  15 -12   70.15   67.47   0
 -12  16 -13   -4.52   69.28   0
 -11  13  -9   55.27   51.16   0
 -11  18 -17    1.43   78.23   0
 -11  19 -15   56.13   69.60   0
  -9  18  -9  770.55   62.63   0
  -9  21 -18    2.34   73.47   0
  -9  21 -12  259.47   68.43   0
  -8  13  -6  242.40   43.07   0
  -8  18  -8   82.96   48.12   0
  -8  22 -12  145.88   66.29   0
  -8  23 -16  -13.32   69.25   0
  -7  23 -12  -25.10   63.31   0
  -6  19  -7   48.87   45.62   0
  -6  24 -12  147.44   64.19   0
  -5  -2  -3   51.16   14.19   0
  -5  20  -7   97.51   47.75   0
  -5  24 -11  133.46   63.07   0
  -4  24 -10   61.14   59.38   0
  -4  26 -15  -13.39   69.53   0
  -3  16  -4  413.64   36.22   0
  -2  17  -4  267.93   37.74   0
   9  -6   3 3602.50   42.32   0
  10 -21   1   25.76   26.59   0
  11 -13   3  341.64   25.71   0
  12 -15   3  279.42   26.45   0
  15 -13   4 1020.22   36.28   0
 -13   5 -12  160.85   65.94   0
 -13   8 -12   12.87   64.80   0
 -13  10 -17   23.42   85.48   0
 -13  12 -16   -9.81   78.14   0
 -12  10 -10    7.01   55.43   0
 -12  16 -16   23.94   71.03   0
 -11   6  -8  164.03   44.78   0
 -10   9  -7  511.00   47.29   0
 -10  18 -19   44.18   77.97   0
 -10  20 -15   43.25   72.03   0
  -9   9  -6  143.35   33.98   0
  -9  19 -10   43.37   56.21   0
  -9  20 -11  114.42   60.96   0
  -8  19  -9  136.87   55.71   0
  -8  21 -11   34.00   60.92   0
  -7  19  -8  208.94   52.82   0
  -6  14  -5   -7.96   33.97   0
  -6  23 -11  -23.37   61.19   0
  -5  21  -8   37.90   51.24   0
  -5  25 -15   16.28   68.11   0
  -4  11  -3 1100.85   33.95   0
  -4  22  -8   59.04   51.39   0
  -4  23  -9   12.22   55.45   0
  -3  26 -14    3.00   69.12   0
   7 -20   0  126.23   24.49   0
  14 -11   4   45.93   24.71   0
  14  -2   4  983.34   32.06   0
 -13   6 -13   70.84   71.56   0
 -13   9 -16   22.49   83.58   0
 -13  10 -14   22.44   73.48   0
 -13  11 -15   27.50   76.24   0
 -12   4 -10   22.00   52.26   0
 -12  14 -17  -23.76   78.38   0
 -12  15 -15  -22.10   75.04   0
 -11  14 -10  242.80   58.47   0
 -11  16 -18    0.76   80.51   0
 -10   3  -7  162.54   34.23   0
 -10  19 -17   45.24   75.91   0
  -9  21 -15  102.62   70.51   0
  -8   3  -5  561.72   32.02   0
  -8   6  -5  224.62   29.20   0
  -8  20 -10   61.81   58.44   0
  -8  22 -15   46.66   69.40   0
  -7  20  -9   97.65   55.08   0
  -7  21 -10   91.18   58.42   0
  -7  22 -11   94.39   61.69   0
  -7  23 -15    3.65   68.81   0
  -6  10  -4  125.21   26.13   0
  -6  20  -8  165.43   51.33   0
  -6  21  -9   34.98   55.46   0
  -6  22 -10   30.20   56.79   0
  -6  24 -15   -0.73   66.77   0
  -5  22  -9  209.27   56.29   0
  -3   8  -2 1385.53   29.61   0
   3  13  -1  142.21   19.61   0
   6  -8   2 2906.05   35.01   0
  10 -11   3  829.40   29.05   0
  13  -6   4  693.61   28.91   0
 -13   7 -14  -14.23   74.03   0
 -13   8 -15   29.65   78.48   0
 -12   2 -11    2.51   57.59   0
 -12   7 -10  310.16   56.64   0
 -12  11 -11   98.83   62.54   0
 -12  12 -18  -29.49   83.53   0
 -11   1  -9    9.11   46.77   0
 -11  12 -20    0.96   78.11   0
 -11  14 -19  -18.63   80.92   0
 -11  15 -11  144.32   61.37   0
 -11  17 -13  167.39   69.63   0
 -10   6  -7 3010.25   67.08   0
 -10  19 -14   34.89   67.94   0
  -9   3  -6  171.26   30.00   0
  -9   6  -6   15.20   30.53   0
  -9  20 -17   18.20   71.82   0
  -5   7  -3 2193.84   39.40   0
  -5  24 -17   -3.34   69.47   0
  -4  25 -14    3.22   65.55   0
  -2  26 -16   20.81   69.24   0
  -2  26 -13   11.61   66.24   0
  -1  26 -12    8.06   64.84   0
   0  20  -5   24.21   41.31   0
   2  12  -1  219.82   19.40   0
   9   0   3 3371.65   36.94   0
  13  -9   4 1777.61   39.81   0
  13  -3   4  520.08   27.71   0
 -12  12 -12  121.57   67.68   0
 -12  13 -16   95.71   79.40   0
 -12  13 -13   96.80   71.99   0
 -11  10  -9  190.93   52.05   0
 -10  14  -9   90.50   52.25   0
 -10  17 -18   -4.19   75.32   0
  -9  -2  -7   51.45   34.04   0
  -9  20 -14   52.09   66.90   0
  -8  21 -17   12.11   71.34   0
  -7  14  -6  609.34   47.79   0
  -7  22 -17   18.79   68.32   0
  -6  23 -17   -0.64   70.15   0
  -5  15  -5  410.14   40.97   0
  -5  24 -14   37.82   64.56   0
   9  -9   3 4799.41   51.70   0
 -12   5 -11  236.33   60.89   0
 -12   8 -11  159.20   61.34   0
 -12  11 -17   60.63   81.17   0
 -11  15 -17   37.99   73.95   0
 -11  16 -15    4.22   69.65   0
 -10  13 -20   27.02   79.65   0
 -10  15 -19   68.21   81.11   0
 -10  18 -16   79.73   71.99   0
 -10  18 -13  186.76   69.11   0
  -9  14  -8  291.35   50.33   0
  -8  14  -7 1957.21   66.75   0
  -8  21 -14   35.79   67.05   0
  -3  12  -3 1486.11   39.02   0
  -3  25 -16   54.07   69.97   0
  -3  25 -13    6.15   63.23   0
  -1  19  -5  154.90   41.33   0
 -12   3 -12  544.04   72.46   0
 -12   8 -17    6.14   86.04   0
 -12  12 -15  138.91   77.39   0
 -11   4  -9  159.54   49.75   0
 -11   7  -9  166.36   49.41   0
 -11  11 -19   -7.25   83.18   0
 -11  13 -18    1.93   81.40   0
 -10  15 -10  535.91   63.80   0
 -10  16 -11  166.12   61.94   0
 -10  17 -12  120.58   65.60   0
  -9  -4  -8   92.05   40.62   0
  -9  18 -18   -9.89   72.49   0
  -9  19 -16   12.68   69.04   0
  -9  19 -13   35.23   68.52   0
  -7  10  -5  698.97   38.32   0
  -6  -2  -4  334.64   22.02   0
  -4  16  -5 1342.49   52.06   0
  -4  24 -16  -32.55   68.93   0
  -4  24 -13   29.53   60.32   0
  -2  25 -12   17.55   62.59   0
  -1  25 -11   19.82   62.43   0
   0  21  -6  295.42   48.35   0
   2 -15  -1  263.23   17.68   0
   3 -17  -1  127.39   19.64   0
   3  -7   1  696.79   16.13   0
   5  -3   2  303.79   13.05   0
 -12   9 -12  574.73   71.63   0
 -12  10 -16   44.58   81.42   0
 -12  10 -13   55.72   67.39   0
 -12  11 -14  278.02   76.58   0
 -11  11 -10   72.67   54.64   0
 -11  14 -16   -2.87   76.16   0
 -11  15 -14   40.66   71.05   0
 -10   1  -8  161.65   39.59   0
 -10  16 -17   16.27   73.85   0
 -10  17 -15   49.32   69.09   0
  -9  10  -7  563.02   48.74   0
  -9  16 -19   13.56   75.30   0
  -8  10  -6  577.15   41.15   0
  -8  19 -18   18.94   72.98   0
  -8  20 -16   27.87   70.16   0
  -8  20 -13   56.09   67.83   0
  -7  -2  -5  236.46   25.85   0
  -7  20 -18  -16.68   72.40   0
  -7  21 -16   37.16   71.58   0
  -6  22 -16   -0.41   69.28   0
  -5  23 -16   11.20   68.62   0
  -5  23 -13   10.15   62.12   0
  -3  17  -5  628.80   44.84   0
  -3  24 -12   23.49   63.70   0
  -2  25 -15  -22.93   68.18   0
   0  22  -7   26.64   50.99   0
   2  17  -3  190.48   33.59   0
   8 -15   2  846.86   30.38   0
   8  -4   3  332.95   18.68   0
   9 -17   2 1917.09   40.52   0
  12  -7   4  161.82   23.40   0
  17  -9   5  553.00   35.90   0
 -12   4 -13  134.03   70.82   0
 -12   6 -12   49.03   61.04   0
 -12   7 -16   -9.17   78.87   0
 -12   9 -15  -19.01   77.05   0
 -11   2 -10  156.95   54.99   0
 -11  10 -18  -17.66   84.28   0
 -11  12 -17   22.41   77.81   0
 -11  13 -12  125.29   64.94   0
 -10  14 -18   41.54   80.28   0
  -9  16 -10   43.46   58.17   0
  -9  17 -11   91.83   63.18   0
  -9  18 -12  822.92   76.22   0
  -8  15  -8  362.53   53.38   0
  -7  21 -13   19.79   62.70   0
  -6  21 -18   20.32   69.04   0
  -6  22 -13   86.06   62.95   0
  -2  24 -11    2.05   62.04   0
  -1  24 -10   39.11   59.85   0
   0  23  -8   10.98   54.06   0
   1 -13  -1  114.22   13.79   0
   7 -13   2  988.85   29.31   0
  10 -19   2  392.35   29.90   0
  17  -6   5  517.77   33.63   0
 -12   5 -14   10.90   74.73   0
 -12   6 -15   18.86   76.22   0
 -12   7 -13  -32.78   66.07   0
 -12   8 -14   60.73   72.86   0
 -11   8 -10   16.13   53.07   0
 -11  13 -15  -11.76   72.01   0
 -10  -1  -9   25.03   45.56   0
 -10   4  -8  803.74   53.27   0
 -10   7  -8  535.73   51.02   0
 -10  12 -19   13.58   78.73   0
 -10  16 -14   27.02   69.37   0
  -9  17 -17   81.23   76.76   0
  -8  17 -19   29.67   73.97   0
  -8  19 -12   37.04   62.19   0
  -6   7  -4   12.36   23.00   0
  -5   4  -3 1405.35   30.30   0
  -4  23 -12   -3.87   62.16   0
  -3  24 -15   -0.27   67.52   0
  -2  13  -3  237.88   27.16   0
  -1  20  -6   29.11   43.13   0
  -1  25 -14  -14.26   68.49   0
   1  -8   0 1084.54   15.84   0
   1  16  -3  262.09   31.33   0
   6 -16   1  133.84   22.43   0
   8  -7   3  824.13   24.98   0
  10 -14   3  690.02   30.81   0
  11 -16   3  800.25   33.30   0
  12 -10   4  181.26   25.26   0
 -11   5 -10  389.72   56.37   0
 -10  15 -16   28.75   70.45   0
  -8  16  -9  206.00   54.17   0
  -8  17 -10  858.21   69.77   0
  -8  19 -15  -13.56   66.14   0
  -7  18 -19    4.29   70.75   0
  -7  20 -12  205.35   63.91   0
  -6  21 -12   80.81   63.88   0
  -5  22 -12   49.12   63.36   0
  -4  23 -15   47.11   67.62   0
  -3  23 -17   21.61   69.09   0
  -3  23 -11  141.25   61.69   0
  -2  19  -6  149.16   44.95   0
  -2  23 -10   69.14   58.90   0
  -1  14  -3  546.91   31.63   0
  -1  21  -7  317.19   51.95   0
  -1  22  -8  292.51   57.42   0
   0  15  -3  558.49   32.98   0
   0  25 -16   36.54   69.52   0
   0  25 -13   83.45   69.62   0
   5  -6   2 1577.01   25.17   0
   7 -18   1   39.00   24.06   0
 -11   9 -17    4.86   80.83   0
 -11   9 -11  362.99   63.73   0
 -11  11 -16  138.39   77.99   0
 -11  12 -14  282.46   75.44   0
 -10   9 -19  -21.54   82.43   0
 -10  12 -10    2.84   54.33   0
 -10  13 -17   65.88   76.58   0
  -9   7  -7  359.58   41.03   0
  -9  11 -20   21.23   76.52   0
  -9  11  -8  726.06   55.40   0
  -9  13 -19   22.35   76.22   0
  -9  15 -18    6.71   75.46   0
  -9  17 -14  273.52   71.95   0
  -7   7  -5  231.79   30.13   0
  -7  16  -8  141.13   48.38   0
  -7  19 -17   27.91   69.91   0
  -7  19 -11    2.89   60.62   0
  -7  20 -15    4.21   64.37   0
  -6  11  -5   26.64   31.11   0
  -6  16  -7 1353.06   59.43   0
  -6  20 -17   12.01   71.20   0
  -6  21 -15   55.52   64.18   0
  -5  21 -17  -16.53   70.36   0
  -5  22 -15   43.84   64.92   0
  -4  22 -17   19.68   68.74   0
  -4  22 -11  155.59   62.22   0
  -3  18  -6   78.23   42.10   0
  -2   9  -2 1000.82   27.19   0
  -2  22  -9   38.60   55.31   0
  -2  24 -14    0.93   64.00   0
  -1   6  -1 1407.74   22.41   0
   9 -12   3 1276.76   33.34   0
  10   4   3  479.19   19.71   0
  12  -1   4  199.83   23.19   0
  16 -10   5  416.09   32.37   0
 -11   3 -11  661.67   67.42   0
 -11   6 -11    8.31   57.82   0
 -11  10 -15   12.85   78.40   0
 -11  10 -12   82.92   64.69   0
 -11  11 -13  336.43   72.15   0
 -10  11 -18   17.08   78.94   0
 -10  13 -11   52.53   59.10   0
 -10  14 -15   15.86   71.00   0
 -10  14 -12  118.91   64.56   0
  -9   4  -7 4102.16   73.89   0
  -9  16 -16   74.97   70.35   0
  -8   1  -6  454.53   34.82   0
  -8   7  -6   83.95   32.42   0
  -8  11  -7  475.47   47.83   0
  -8  16 -18   35.01   76.12   0
  -8  18 -14  313.11   74.08   0
  -7  17  -9  111.15   52.47   0
  -7  18 -10   35.68   54.94   0
  -6  17  -8  102.22   50.04   0
  -6  20 -11    7.76   57.13   0
  -5  21 -11  123.88   61.26   0
  -4  12  -4  162.93   29.16   0
  -4  21 -10   48.53   58.55   0
  -3  19  -7   79.89   47.01   0
  -3  22 -10   44.40   56.61   0
  -3  23 -14  -19.12   63.44   0
  -2  20  -7   55.46   46.86   0
  -2  21  -8  127.36   52.80   0
  -1  24 -16  -10.48   70.25   0
   1  25 -15   21.52   70.91   0
  11  -5   4  217.77   23.50   0
 -11   8 -16  -18.25   78.16   0
 -11   9 -14   43.66   74.59   0
 -10   2  -9  226.43   50.62   0
 -10   8  -9  651.58   56.84   0
  -9  16 -13  105.97   67.98   0
  -8  12 -20    1.52   77.00   0
  -8  14 -19   30.78   77.03   0
  -8  17 -16  -23.13   69.94   0
  -7  11  -6  103.74   35.79   0
  -7  19 -14   19.03   66.10   0
  -6   4  -4 1562.23   37.21   0
  -6  18  -9  331.79   57.90   0
  -6  19 -10   66.26   54.86   0
  -5  20 -10  127.40   58.28   0
  -4   8  -3  312.22   23.36   0
  -4  18  -7  510.80   51.17   0
  -4  22 -14    5.30   61.27   0
  -3  20  -8  155.75   52.01   0
  -3  21  -9   62.76   52.80   0
  -2  23 -16   21.76   69.11   0
  -1  24 -13  101.22   64.48   0
   4 -12   1  167.33   17.11   0
  11  -8   4  132.19   23.16   0
  16  -4   5 1230.52   39.44   0
 -11   4 -12  156.21   66.19   0
 -11   7 -15   69.19   77.32   0
 -11   7 -12  146.11   63.67   0
 -10   5  -9  578.34   54.35   0
 -10   8 -18  -14.84   83.02   0
 -10  10 -17  -17.26   80.61   0
 -10  12 -16   50.33   76.93   0
  -9  -1  -8  142.13   39.85   0
  -9  10 -19  -26.33   77.76   0
  -9  12 -18    3.69   79.12   0
  -9  12  -9   21.16   49.65   0
  -9  14 -17   17.19   70.97   0
  -9  15 -12  173.16   65.09   0
  -8   4  -6  454.55   35.07   0
  -7   1  -5  504.13   29.59   0
  -7   4  -5   49.64   26.90   0
  -7  17 -18   37.48   71.00   0
  -6  18 -18   11.88   71.53   0
  -6  20 -14  -14.51   61.21   0
  -5  19  -9  184.67   55.23   0
  -5  21 -14   -7.73   62.63   0
  -4  20  -9  240.47   55.56   0
  -3   5  -2  353.80   17.61   0
   0  24 -15   50.71   71.92   0
   0  24 -12  172.60   67.68   0
   1  24 -11   42.73   64.63   0
   2  18  -4 1497.68   52.01   0
   8 -10   3  925.48   29.55   0
  12 -13   4 2577.42   47.66   0
  15  -8   5   88.16   26.89   0
 -11   5 -13   35.25   68.17   0
 -11   6 -14   53.68   73.10   0
 -10   0 -10  220.53   55.79   0
 -10  12 -13   64.99   67.29   0
  -9  -3  -9  614.70   53.25   0
  -9  13 -10   47.85   55.33   0
  -9  14 -11  137.68   61.12   0
  -9  15 -15   29.21   70.71   0
  -7  -4  -6  206.12   29.53   0
  -7  13 -20  -16.77   75.02   0
  -7  15 -19   -9.00   72.58   0
  -7  18 -16  -35.66   66.98   0
  -5  19 -18    5.84   70.13   0
  -5  20 -16    2.31   68.63   0
  -4  20 -18   25.65   69.43   0
  -4  21 -16    0.05   67.31   0
  -3  22 -16    3.97   66.02   0
  11  -2   4  195.40   20.84   0
  15 -11   5  299.90   30.80   0
 -10   7 -17   -2.10   82.46   0
 -10  11 -15   44.90   74.96   0
 -10  11 -12  110.47   64.89   0
  -8   9 -20   -2.19   75.70   0
  -8  12  -8  486.04   52.66   0
  -8  15 -17   37.74   70.36   0
  -8  16 -15   15.14   69.76   0
  -8  16 -12  103.43   66.82   0
  -7  18 -13   60.62   64.97   0
  -6  16 -19   -2.93   69.80   0
  -5  12  -5  421.95   35.56   0
  -3  13  -4  540.84   34.01   0
  -3  22 -13  -35.26   60.23   0
  -1  23 -15   32.81   69.59   0
  -1  23 -12   38.88   63.12   0
   1  24 -14   14.27   69.76   0
  11 -11   4 2100.82   42.54   0
 -10   3 -10   15.28   52.85   0
 -10   6 -10  194.91   54.36   0
 -10   9 -16   27.65   78.75   0
  -9   2  -8   97.11   41.93   0
  -9   9 -18   22.46   80.92   0
  -9  11 -17   -5.20   74.63   0
  -9  13 -16   50.36   71.40   0
  -9  14 -14    8.42   69.27   0
  -8  11 -19  -30.07   76.88   0
  -8  13 -18    7.51   75.25   0
  -8  13  -9   50.22   52.63   0
  -8  15 -11   61.17   61.88   0
  -7  12  -7  299.98   46.26   0
  -6  12  -6  517.17   44.00   0
  -6  19 -13  101.23   64.30   0
  -5   8  -4   35.53   25.25   0
  -5  17 -19    4.67   70.41   0
  -5  20 -13   -5.60   64.32   0
  -4  21 -13   24.27   62.76   0
  -1  10  -2 1598.98   33.09   0
  -1  22 -17  -14.39   69.34   0
   0 -11  -1   87.20    9.83   0
   0  23 -11   44.91   63.46   0
   1  17  -4 1210.26   47.10   0
   1  23 -10   64.96   61.63   0
   2  24 -16  -24.67   70.38   0
   5  -9   2 2229.11   32.21   0
   7  -5   3 2149.42   32.46   0
 -10   1 -11  300.77   64.41   0
 -10   6 -16  100.44   82.72   0
 -10   7 -11  174.64   62.47   0
 -10   8 -15   65.59   78.08   0
 -10  10 -14  459.42   79.23   0
  -9   5  -8 1636.91   62.52   0
  -9  13 -13   42.98   69.56   0
  -8  -1  -7 1225.16   47.67   0
  -8   8  -7  626.75   46.48   0
  -7  -6  -7  635.88   40.71   0
  -7  17 -15   21.28   64.52   0
  -7  17 -12   68.43   63.34   0
  -6  -4  -5  587.99   28.00   0
  -6  17 -17   15.49   71.90   0
  -3 -11  -4   33.35   15.82   0
  -2  14  -4 1204.00   42.33   0
  -2  21 -17   36.67   69.78   0
  -2  22 -15   42.90   66.73   0
  -2  22 -12   -6.03   61.23   0
   0  16  -4  122.88   34.45   0
   2  22  -8   50.31   55.99   0
   2  24 -13  -24.61   68.35   0
   4 -17   0  821.42   27.06   0
   4  15  -2    7.28   27.55   0
   5 -19   0   15.10   23.02   0
  10  -6   4  111.25   22.47   0
  14  -9   5  376.29   30.23   0
  14  -6   5    5.60   25.63   0
 -10   4 -11   61.62   58.93   0
 -10   8 -12  156.71   65.13   0
 -10   9 -13   22.62   66.88   0
  -9  12 -15   38.89   74.79   0
  -8   8 -19   17.55   81.66   0
  -8  14 -16   57.94   70.11   0
  -8  15 -14   93.66   69.54   0
  -7   8  -6   74.42   32.98   0
  -7  10 -20   -5.39   73.92   0
  -7  12 -19    0.42   75.51   0
  -7  14 -18   -0.49   72.60   0
  -6   8  -5  195.29   30.24   0
  -6  18 -15  307.50   70.70   0
  -6  18 -12  102.23   65.04   0
  -5  19 -15   -2.17   65.26   0
  -4  13  -5  557.90   38.61   0
  -4  19 -17   31.89   69.27   0
  -4  20 -15   -7.79   63.10   0
  -3  20 -17   76.52   69.44   0
  -3  21 -15   14.31   64.04   0
  -3  21 -12  230.38   65.08   0
  -1  22 -11   -9.01   60.07   0
   0  23 -14   47.69   66.41   0
   1  23 -16  -43.56   68.34   0
   2  20  -6   14.84   44.73   0
   2  21  -7  139.14   51.52   0
   3 -15   0  214.01   19.83   0
   7  -2   3   56.75   13.86   0
  10 -17   3  704.30   33.12   0
 -10   2 -12   13.41   63.92   0
 -10   5 -15   17.26   75.67   0
 -10   5 -12  169.18   65.99   0
 -10   6 -13   97.34   70.45   0
 -10   7 -14   71.10   72.00   0
  -9   0  -9  673.54   54.88   0
  -9   8 -17   21.52   82.09   0
  -9  10 -16  -29.23   77.45   0
  -9  10 -10  422.86   60.27   0
  -9  12 -12  586.00   72.18   0
  -8  10 -18  -20.70   76.27   0
  -8  12 -17   21.33   72.72   0
  -7  14  -9   77.92   53.02   0
  -7  15 -10  -11.32   56.24   0
  -5  -4  -4  136.23   18.99   0
  -5  19 -12  -21.25   59.01   0
  -4  20 -12   73.38   59.96   0
   1  18  -5  115.83   42.10   0
   7  -8   3  929.14   26.49   0
   8 -18   2 1521.53   38.36   0
  10  -9   4   48.66   22.43   0
 -10   3 -13    1.44   68.68   0
 -10   4 -14  199.07   74.62   0
  -9  -2 -10  218.04   56.60   0
  -9   6  -9  380.95   54.26   0
  -9  11 -14  107.57   71.01   0
  -8  -3  -8   69.84   41.06   0
  -8   5  -7 1205.32   49.33   0
  -8   9  -8   10.32   44.42   0
  -8  14 -13   33.90   65.86   0
  -7  15 -16   12.94   67.21   0
  -7  16 -14  -13.40   66.81   0
  -6  11 -20  -24.68   72.38   0
  -6  13 -19  -61.34   69.65   0
  -6  17 -11   35.85   58.12   0
  -5  16 -18    8.59   70.59   0
  -2  21 -11    8.35   57.98   0
  -1  22 -14  -10.28   60.78   0
   0  -3   0 3060.02   11.28   0
   0  11  -2 2130.12   37.33   0
   0  22 -16   54.74   69.14   0
   1  21  -8  291.66   57.24   0
   1  23 -13   42.26   66.37   0
  11 -14   4   20.72   26.25   0
  -9   3  -9  315.92   52.67   0
  -9   9 -15  394.47   81.78   0
  -8  13 -15   22.35   71.22   0
  -7   9 -19   -0.38   76.72   0
  -7  13 -17   70.74   70.66   0
  -6  16 -16   32.40   66.35   0
  -6  16 -10  347.38   61.72   0
  -5  14 -19   45.65   71.67   0
  -5  18 -14  180.54   68.89   0
  -5  18 -11   38.65   57.23   0
  -4  17 -18   17.40   68.21   0
  -4  19 -11    2.95   58.62   0
  -3   2  -2  328.06   15.44   0
  -3  18 -18   -0.01   68.13   0
  -3  20 -14  171.36   65.17   0
  -3  20 -11  293.64   62.79   0
  -2  19 -18    4.54   69.30   0
  -2  21 -14   11.09   60.49   0
  -1  21 -16  -12.34   65.45   0
   0  17  -5 2302.79   61.47   0
   0  21  -9  117.96   56.48   0
   1  19  -6   62.05   44.43   0
   1  20  -7  262.82   50.79   0
   2  23 -15   -7.56   69.07   0
   2  23 -12   21.30   64.22   0
   3  14  -2 1083.11   33.55   0
   8 -13   3  166.29   23.09   0
  13  -7   5  412.10   30.14   0
  14  -3   5  296.22   27.59   0
  -9   7 -16   16.93   78.67   0
  -9   7 -10   39.00   52.24   0
  -9  10 -13   25.91   66.76   0
  -8   7 -18   43.86   78.36   0
  -8  11 -16   38.16   70.89   0
  -8  13 -12   22.70   62.57   0
  -7  -1  -6  445.82   32.86   0
  -7  11 -18   46.46   73.21   0
  -7  15 -13   80.15   64.95   0
  -6  15  -9  207.36   52.86   0
  -5  12 -20   23.08   70.55   0
  -5  14  -7 1505.94   62.05   0
  -5  17 -16   56.40   64.97   0
  -4  14  -6  106.12   40.94   0
  -4  18 -16   60.22   67.77   0
  -3  -1  -2 1456.09   20.91   0
  -3  19 -16   42.79   67.20   0
  -2  15  -5  765.59   45.70   0
  -2  20 -10   47.33   55.53   0
  -1  16  -5  439.85   43.18   0
   0  22 -13   74.37   62.87   0
   1  12  -2  118.11   22.51   0
   2 -13   0  453.56   18.69   0
   2  13  -2  211.07   24.92   0
   4  -4   2  336.40   13.82   0
   4  23 -16   31.49   71.75   0
  -9   1 -10  513.82   60.56   0
  -9   8 -14  136.82   74.79   0
  -9   8 -11  227.21   61.17   0
  -9   9 -12 1871.24   89.30   0
  -8   9 -17   38.37   74.81   0
  -8  11 -10   33.16   54.41   0
  -8  12 -11  110.46   60.03   0
  -7   5  -6  243.61   33.11   0
  -7   9  -7  333.03   44.76   0
  -6  -6  -6  566.64   33.83   0
  -6   8 -20  -12.51   70.32   0
  -6  14 -17   50.70   67.55   0
  -5  16  -9  246.60   54.92   0
  -4  15 -19  -20.33   68.23   0
  -4  18 -10  147.58   57.36   0
  -3  16 -19   10.20   68.77   0
  -3  19 -10  211.26   58.06   0
  -1  20  -9   81.80   54.68   0
   0  18  -6   81.57   43.58   0
   0  19  -7   13.29   46.72   0
   1  21 -17    6.43   68.45   0
   1  22 -15   31.19   66.80   0
   3  23 -14   11.92   67.62   0
  10 -12   4  174.37   25.62   0
  -9  -1 -11  254.39   60.93   0
  -9   3 -15   56.03   79.18   0
  -9   6 -15   48.34   74.97   0
  -8   6  -8  428.05   50.88   0
  -7   2  -6  463.64   35.12   0
  -7  14 -12    7.54   60.74   0
  -6   5  -5 2477.05   50.92   0
  -6  10 -19  -37.87   71.31   0
  -6  12 -18   36.21   70.27   0
  -5   5  -4 6112.41   65.82   0
  -4   9  -4  156.58   25.85   0
  -4  15  -7  337.70   48.11   0
  -4  17  -9  547.17   60.08   0
  -3  15  -6  249.29   42.44   0
  -2  19  -9  151.41   53.74   0
  -1  19  -8  158.41   51.25   0
  -1  21 -13   70.15   62.06   0
   1  22 -12   22.44   63.17   0
   7 -11   3  315.97   24.08   0
  13  -4   5  627.68   30.85   0
  17  -7   6  611.55   36.86   0
  -9   0 -12 2347.09   92.69   0
  -9   5 -14   23.32   73.57   0
  -9   5 -11   79.75   59.67   0
  -9   6 -12  931.45   76.80   0
  -9   7 -13    2.34   65.12   0
  -8   0  -8 1360.17   54.63   0
  -8   6 -17   26.15   77.55   0
  -8  10 -15   27.37   71.36   0
  -8  11 -13  299.54   70.20   0
  -7   8 -18   14.21   73.17   0
  -7  12 -16   25.61   69.42   0
  -6  -1  -5  499.75   28.68   0
  -6   9  -6   -3.08   30.13   0
  -6  15 -15   18.34   64.95   0
  -5   9  -5   96.83   29.48   0
  -5  15 -17   58.54   67.52   0
  -5  17 -13   92.70   63.04   0
  -4  16 -17    3.35   69.25   0
  -4  16  -8   87.76   46.60   0
  -4  18 -13    1.58   62.59   0
  -3  17  -8   18.82   47.33   0
  -3  19 -13  157.95   65.20   0
  -2  10  -3  158.73   24.08   0
  -2  17  -7   46.06   45.38   0
  -2  20 -13  151.13   61.35   0
  -1  18  -7   80.40   46.19   0
  -1  19 -17   -2.05   66.45   0
   0  20 -17   24.34   65.98   0
   0  21 -15   -4.34   62.48   0
   2  22 -11   19.77   61.68   0
   3  22 -16   29.67   68.31   0
   4  -7   2  140.51   14.30   0
   4  -1   2 1205.16   17.89   0
   6 -19   1  220.13   26.72   0
   9  -7   4   86.75   21.10   0
  -9   1 -13   14.97   67.06   0
  -9   2 -14   90.13   71.10   0
  -9   2 -11  130.79   56.33   0
  -9   3 -12  352.86   67.43   0
  -9   4 -13  130.91   69.45   0
  -8   3  -8  920.24   52.01   0
  -8   8 -16  167.31   77.78   0
  -7  10 -17   46.44   69.52   0
  -7  10  -8  471.18   48.97   0
  -7  13 -14   -6.63   66.07   0
  -7  13 -11  130.22   59.68   0
  -6  15 -12  337.51   65.84   0
  -5   9 -20   26.13   69.10   0
  -5  11 -19   29.67   69.30   0
  -5  13 -18   36.80   69.51   0
  -5  16 -15   60.02   63.53   0
  -4  17 -15   20.59   64.54   0
  -3  17 -17   10.40   66.70   0
  -2  18 -17   32.40   66.42   0
  -1  20 -15   24.09   60.25   0
   0  21 -12  126.20   62.85   0
   2  22 -14   -3.27   64.07   0
   3  22 -10   41.35   59.36   0
   4  16  -3  453.79   37.31   0
   5 -17   1 2892.89   43.03   0
   5 -12   2 1049.56   28.20   0
   7 -21   1 1896.87   42.46   0
   9  -4   4  139.33   18.97   0
  12  -8   5  142.60   25.70   0
  -8  -2  -9  233.61   49.03   0
  -8   7  -9  595.37   56.24   0
  -8   9 -14  103.73   73.32   0
  -8  10 -12  194.86   65.51   0
  -7  -3  -7  181.79   34.59   0
  -7  11  -9  134.43   50.40   0
  -7  12 -10  266.33   57.09   0
  -6   2  -5 1329.39   38.37   0
  -6   7 -19   13.67   72.28   0
  -6  13 -16   13.35   66.65   0
  -5  16 -12   49.68   62.90   0
  -4   2  -3   91.64   17.31   0
  -4  14 -18   -1.54   65.85   0
  -3  18 -15   98.66   62.23   0
  -2   6  -2  610.90   21.15   0
  -1  20 -12   22.21   59.34   0
   1  21 -14   26.34   61.33   0
   1  21 -11   11.37   59.83   0
   2  21 -16   56.60   68.63   0
   6  -6   3 1345.11   27.60   0
   9 -10   4   49.20   22.70   0
  16  -8   6  402.61   34.07   0
  -8   5 -16   57.83   77.50   0
  -8   7 -15  -12.33   71.40   0
  -8   8 -10  712.22   63.14   0
  -8   9 -11  201.90   60.84   0
  -7  -5  -8  276.51   43.10   0
  -7   6  -7  116.42   36.39   0
  -7  12 -13   21.54   64.05   0
  -6   9 -18   11.17   67.62   0
  -6  10  -7 2710.66   70.14   0
  -6  11 -17   49.08   66.14   0
  -6  14 -14   77.59   66.55   0
  -6  14 -11   23.86   57.67   0
  -4  -1  -3  202.55   16.31   0
  -4  10 -20  -20.47   67.59   0
  -4  12 -19   13.15   68.35   0
  -4  17 -12  173.45   63.39   0
  -3  18 -12   75.35   61.27   0
  -2  16 -18   15.93   67.49   0
  -2  19 -12  140.90   62.94   0
  -1  17 -18   18.57   66.94   0
   0  18 -18   18.94   67.80   0
   1  20 -16   22.94   66.53   0
   3  22 -13  -13.83   64.66   0
   4 -15   1  563.04   25.19   0
   6  -3   3   15.50   12.86   0
   9 -18   3 2309.23   47.08   0
  12 -11   5 1708.65   42.52   0
  -8   4  -9   29.94   49.10   0
  -8   8 -13  777.97   77.47   0
  -7   7 -17   76.20   73.68   0
  -7   9 -16   23.73   74.21   0
  -5  15 -14   63.81   63.95   0
  -3  10  -4  214.26   28.24   0
  -3  11 -20   19.84   65.92   0
  -3  13 -19  -13.81   66.05   0
   0  20 -14  120.25   61.57   0
   0  20 -11  262.57   63.07   0
   2  21 -10   59.62   58.38   0
   6  22 -16    9.32   70.13   0
  10 -15   4  839.58   35.17   0
  -8   1  -9   40.58   46.80   0
  -8   4 -15  -13.04   72.86   0
  -7   4 -17    1.09   77.66   0
  -7  11 -12  153.12   62.82   0
  -6  11  -8  139.13   46.63   0
  -5  -6  -5   20.03   21.41   0
  -5   8 -19   41.41   72.35   0
  -5  10 -18   15.98   69.22   0
  -5  10  -6 2108.34   56.63   0
  -5  12 -17   41.67   65.17   0
  -5  15 -11  234.91   60.28   0
  -4  16 -14  101.40   66.62   0
  -3  16 -16   15.50   64.57   0
  -2  12 -20   16.78   67.52   0
  -2  14 -19   -3.73   67.53   0
  -2  17 -16   43.05   65.43   0
  -1  15 -19  -17.52   66.84   0
  -1  18 -16   24.16   64.00   0
  -1  19 -14  116.32   63.40   0
   0  19 -16   40.17   63.85   0
   2  21 -13   56.95   62.88   0
   3  15  -3  306.20   31.61   0
   3  20 -17  -13.53   66.91   0
   3  21 -15   59.78   68.76   0
   4  22 -12   76.63   64.32   0
   5  22 -14   10.06   68.76   0
   8 -16   3 2628.89   46.54   0
  13  -1   5 1018.35   33.67   0
  15  -9   6   73.09   29.23   0
  16  -5   6  307.69   30.83   0
  -8  -1 -10  512.11   59.14   0
  -8   6 -11  162.05   58.60   0
  -8   7 -12  175.50   64.44   0
  -7   0  -7 2172.24   55.61   0
  -7   3  -7  527.06   40.00   0
  -7  10 -14   23.54   67.74   0
  -6   6 -18  -32.63   71.69   0
  -6  13 -13   94.03   63.77   0
  -4   7 -20  -16.88   67.98   0
  -4  13 -17   64.95   66.37   0
  -4  16 -11   -1.67   55.80   0
  -3  17 -14   41.64   61.28   0
  -3  17 -11   73.12   58.67   0
  -2  18 -14   97.99   60.62   0
  -2  18 -11   15.67   57.05   0
  -1  19 -11   38.64   56.82   0
   1  20 -10  405.64   62.48   0
   2  19 -17   53.21   68.65   0
   4  17  -4  185.88   40.05   0
   5  21 -16   10.83   71.11   0
   6  -9   3 3566.66   43.75   0
   9  -1   4   18.35   16.04   0
  -8   2 -10  223.46   54.54   0
  -8   5 -13  121.56   66.65   0
  -7   6 -16   92.71   76.83   0
  -7   8 -15  -12.09   69.84   0
  -7   9 -10   16.33   54.93   0
  -7  10 -11  153.77   59.59   0
  -6   8 -17   81.32   71.81   0
  -6  10 -16   96.13   70.96   0
  -5   5 -19   43.28   76.28   0
  -5  11  -7  318.85   45.70   0
  -5  13 -15   22.08   68.56   0
  -5  14 -13   22.55   64.42   0
  -5  14 -10  101.29   53.97   0
  -4   9 -19   -4.71   66.91   0
  -4  11 -18   19.85   68.07   0
   0  12  -3   75.75   25.17   0
   1 -11   0 1388.01   21.54   0
   1  18 -17   14.98   67.03   0
   1  20 -13   68.43   60.26   0
   2  14  -3  419.90   31.56   0
   2  20 -15   10.46   65.59   0
   3  20  -8   67.13   53.62   0
   3  21 -12   28.46   62.95   0
   4  19  -6    4.70   45.72   0
   7 -14   3  383.86   27.79   0
   8 -21   2  165.34   30.92   0
  11  -9   5   59.51   25.19   0
  11  -6   5   33.98   24.35   0
  12  -2   5 1017.52   33.57   0
  -8   0 -11 2136.19   84.15   0
  -8   1 -12  230.45   66.64   0
  -8   2 -13   13.36   64.79   0
  -8   3 -11  188.97   60.11   0
  -8   4 -12   -4.63   59.43   0
  -7   3 -16   70.05   76.83   0
  -7   9 -13  -10.00   64.52   0
  -6  11 -14   71.83   69.12   0
  -6  12 -12   30.61   60.95   0
  -5  -8  -6  260.14   30.19   0
  -5   6  -5 2010.15   48.01   0
  -5  12  -8  277.55   48.32   0
  -5  13  -9   76.81   49.58   0
  -4  15 -10   20.08   54.81   0
  -3   6  -3   18.38   18.44   0
  -3   8 -20   12.48   65.04   0
  -3  14 -17   19.49   63.23   0
  -2  11  -4  215.18   29.55   0
  -1  16 -17   22.05   66.13   0
   0  17 -17  -13.39   65.37   0
   0  19 -13  151.69   63.39   0
   0  19 -10  123.73   55.73   0
   1  13  -3  578.26   31.08   0
   1  19 -15  -14.02   61.07   0
   3 -13   1   98.14   18.07   0
   4  21 -14   21.17   66.12   0
   7 -19   2  599.41   32.58   0
   8  -5   4   21.11   17.14   0
  -7  -4  -9  192.85   48.02   0
  -7  -2  -8  101.80   38.36   0
  -7   5 -15  -11.77   72.70   0
  -7   7 -14   65.33   71.28   0
  -6   5 -17   66.77   76.23   0
  -5   7 -18  -15.01   67.70   0
  -5   9 -17   38.92   68.88   0
  -5  11 -16  -21.25   65.83   0
  -4   6  -4 1488.60   38.26   0
  -4  11  -6  184.17   35.79   0
  -4  14 -15   22.69   63.79   0
  -4  15 -13   53.56   61.43   0
  -3  10 -19   52.21   67.29   0
  -3  11  -5  811.49   40.24   0
  -3  12 -18   11.73   65.66   0
  -3  16 -13   55.34   61.90   0
  -3  16 -10  103.66   55.89   0
  -2  17 -10  270.83   58.36   0
  -1  18 -13  108.37   62.76   0
  -1  18 -10  308.27   58.50   0
   0  18 -15  226.11   64.45   0
   1  19  -9  100.36   53.93   0
   3  16  -4  429.35   40.53   0
   3  19  -7   25.21   47.79   0
   4  20 -16  -14.82   67.22   0
   4  21 -11   38.91   62.72   0
   6 -17   2  165.71   26.63   0
  11 -12   5 1626.43   42.24   0
  14 -10   6   43.71   28.49   0
  -7   4  -8  668.15   47.92   0
  -7   8 -12  179.42   64.87   0
  -6   3  -6   58.54   30.87   0
  -6   7 -16   77.70   74.28   0
  -6   7  -7  108.28   36.74   0
  -6   9 -15   36.44   68.70   0
  -5  13 -12  182.89   61.91   0
  -4  -6  -4  112.27   18.63   0
  -4  12  -7 1292.16   58.33   0
  -4  14  -9  179.34   50.95   0
  -3  15 -15   47.10   61.52   0
  -2   9 -20  -24.17   65.41   0
  -2  11 -19   20.35   66.29   0
  -2  16 -15   -5.13   58.83   0
  -2  17 -13   23.16   58.71   0
  -1  14 -18   39.53   66.75   0
  -1  17 -15   19.73   60.81   0
   1  16 -18   27.30   67.19   0
   2  17 -18  -27.09   67.99   0
   2  19  -8  131.44   50.49   0
   2  20 -12    3.58   58.92   0
   3  20 -14    6.28   60.66   0
   6   0   3  723.42   18.95   0
   6  21 -15    2.18   68.62   0
  -7   1  -8  241.19   41.35   0
  -7   2 -15  -11.93   71.82   0
  -7   5  -9  162.64   50.94   0
  -7   7 -11  161.10   58.12   0
  -6  -5  -7  269.59   37.72   0
  -6   0  -6 1438.21   43.63   0
  -6  10 -13  167.85   65.62   0
  -6  10 -10  119.92   56.00   0
  -4  12 -16   94.53   64.96   0
  -3   5 -20   28.56   64.76   0
  -3  15  -9   77.70   51.35   0
  -2  16  -9  777.14   61.20   0
  -1  10 -20   20.39   65.28   0
  -1  12 -19   58.78   66.80   0
  -1  12  -4  212.23   29.61   0
  -1  17  -9  349.61   57.13   0
   0  15 -18  -13.91   64.57   0
   1  19 -12   -8.19   59.64   0
   3  17  -5  896.43   49.37   0
   3  19 -16   -3.81   65.75   0
   5  21 -13   15.99   65.24   0
   6  13  -1  167.21   23.33   0
   8 -11   4  143.25   24.03   0
  11  -3   5  692.97   29.57   0
  -7   4 -14   21.62   68.17   0
  -7   6 -13   34.11   64.71   0
  -6   8  -8  439.90   49.99   0
  -6   9  -9  439.96   54.34   0
  -4   8 -18   -3.25   63.11   0
  -4  10 -17   50.74   63.52   0
  -4  13 -14   -7.39   63.68   0
  -4  14 -12   34.57   59.19   0
  -3  12  -6  484.17   44.53   0
  -3  13 -16   59.04   61.62   0
  -3  14  -8   61.93   46.88   0
  -2  12  -5 1074.00   44.38   0
   0  11 -20    0.30   65.38   0
   0  13 -19    6.04   63.61   0
   0  13  -4 2061.92   49.31   0
   1  14 -19   17.12   66.21   0
   2  15  -4  234.55   33.44   0
   2  18 -16   39.41   65.39   0
   2  18  -7   81.85   46.51   0
   2  19 -14   81.14   58.48   0
   5 -15   2 1833.73   37.22   0
   5  19 -17   24.09   69.08   0
   5  20 -15   38.51   68.41   0
   6 -12   3  177.58   22.95   0
  -7  -3 -10    0.71   52.72   0
  -7  -1  -9   44.73   42.39   0
  -7   1 -14   92.83   70.05   0
  -7   5 -12  237.52   65.72   0
  -6   4 -16   26.37   72.82   0
  -6   8 -14   33.78   65.80   0
  -5   6 -17   33.36   71.96   0
  -5   7  -6  284.11   35.27   0
  -5   8 -16    0.73   69.86   0
  -5  10 -15  107.32   67.75   0
  -5  12 -11  244.79   59.94   0
  -3   7 -19   16.97   67.27   0
  -3  13  -7  887.13   51.80   0
  -3  15 -12   37.88   57.94   0
  -2   6 -20   48.26   66.33   0
  -2  14 -16   46.31   59.67   0
  -2  16 -12  176.57   62.04   0
  -1  15 -16   17.13   61.43   0
  -1  16  -8   27.15   47.81   0
  -1  17 -12   60.98   58.64   0
   0  16 -16   48.91   62.37   0
   0  17  -8  136.22   49.58   0
   0  18 -12  255.71   61.94   0
   1  14  -4  267.99   32.59   0
   1  17 -16   30.63   63.75   0
   1  18 -14  117.20   61.27   0
   2  17  -6  109.98   43.18   0
   4  18 -17  -31.61   66.38   0
   4  20 -13   44.70   63.37   0
   7  20 -16  -11.19   70.49   0
   9 -16   4 2164.84   46.39   0
  10  -7   5  602.49   29.73   0
  14  -4   6  136.07   29.45   0
  -7  -2 -11  202.88   62.31   0
  -7   0 -13  150.99   68.87   0
  -7   3 -13   62.11   63.00   0
  -7   4 -11   22.19   56.93   0
  -6   6 -15   18.90   67.55   0
  -5  -3  -5  421.24   26.95   0
  -5   3  -5 1208.32   38.40   0
  -5  11 -13    3.80   62.40   0
  -3   9 -18  -17.50   61.67   0
  -3  11 -17   -6.88   59.80   0
  -2  13  -6  440.42   44.01   0
  -2  14  -7   25.43   41.98   0
  -2  15 -14    3.44   61.93   0
  -1   5 -21   19.70   59.99   0
  -1  13  -5 1354.62   48.17   0
   0  17 -14  512.88   69.64   0
   1  17  -7  111.47   44.94   0
   4  20 -10   86.12   57.74   0
   5  20  -9   16.63   56.03   0
  10 -10   5  763.93   33.22   0
  13  -8   6  215.33   29.70   0
  -7  -1 -12  276.32   64.10   0
  -7   0 -10  142.96   53.80   0
  -7   2 -12  279.49   64.92   0
  -5   3 -17  -17.44   70.25   0
  -5  11 -10  401.13   57.99   0
  -4   5 -18   31.75   68.00   0
  -4  13 -11   41.91   56.08   0
  -2   8 -19   -0.66   63.88   0
  -2  10 -18   -5.79   63.75   0
  -2  12 -17   24.09   59.99   0
  -1  14  -6  100.17   41.17   0
  -1  15  -7  466.51   47.80   0
  -1  16 -14   54.93   59.52   0
   0  14  -5  730.78   44.02   0
   0  16  -7  193.37   44.15   0
   3  17 -17   26.73   64.82   0
   4  19 -15   -0.80   63.18   0
   5  -7   3 2138.15   33.52   0
   5  -4   3 1472.39   26.38   0
   8   5   3  100.84   13.97   0
  -7   1 -11   -4.98   54.01   0
  -6  -2  -7 1549.31   49.36   0
  -6   3 -15   16.23   70.23   0
  -6   7 -13   11.63   63.41   0
  -6   8 -11  217.67   59.28   0
  -5   8  -7 1285.89   52.55   0
  -5   9 -14   -3.72   63.95   0
  -4   7 -17   21.66   65.97   0
  -4  12 -13   63.30   61.90   0
  -3   4 -19   26.66   68.52   0
  -3  14 -11   71.67   58.11   0
  -1   7 -20   34.26   62.02   0
   1  15 -17   25.12   64.53   0
   1  18 -11   52.38   56.12   0
   2   9  -1 2206.01   30.39   0
   2  16 -17    9.35   63.20   0
   3  -5   2  308.22   14.03   0
   3  18 -15  -11.47   59.71   0
   3  19 -13   -4.65   57.30   0
   3  19 -10   80.93   55.80   0
   5  12  -1 2747.48   36.89   0
   5  20 -12   42.94   61.10   0
   6  19 -16   24.17   66.99   0
   6  20 -14   46.73   64.96   0
   7  -6   4   44.71   18.02   0
   8  20 -15   54.33   70.70   0
  13  -5   6  771.79   35.28   0
  -6   1  -7  331.99   37.54   0
  -6   5  -8  124.38   43.11   0
  -6   7 -10   82.58   52.72   0
  -5   5 -16   65.80   71.17   0
  -5   7 -15  -18.62   66.11   0
  -5  10 -12  140.47   61.43   0
  -4   3  -4 2071.82   40.37   0
  -4  12 -10   43.29   52.29   0
  -3   6 -18  -22.83   64.81   0
  -3   7  -4  277.45   27.39   0
  -3  12 -15   41.00   62.77   0
  -2   7  -3   46.23   20.22   0
  -2  15 -11   -6.43   55.84   0
  -1   9 -19   -7.01   61.39   0
  -1  11 -18   13.50   62.71   0
  -1  16 -11   37.49   56.32   0
   0   8 -20   -8.65   63.78   0
   0  17 -11   15.47   55.30   0
   1 -16  -1  196.28   18.52   0
   2  17 -15    6.22   57.97   0
   2  18 -13  147.19   61.18   0
   3  15 -18   18.58   65.41   0
   4 -13   2  428.08   24.16   0
   4  16 -18    2.98   65.97   0
   7  -9   4   86.81   21.91   0
   8 -14   4  118.20   25.49   0
  10 -13   5  597.99   32.96   0
  -6   2 -14   36.76   71.47   0
  -6   6 -12  955.07   73.63   0
  -6   6  -9  975.47   59.64   0
  -5   2 -16   -5.64   72.70   0
  -4  -8  -5  112.96   24.43   0
  -3   8 -17   39.01   66.04   0
  -3  10 -16  -22.99   61.29   0
  -3  13 -13   52.67   60.26   0
  -2   3  -2  374.11   16.14   0
  -2   5 -19   -2.87   65.23   0
  -2  13 -15   36.45   60.75   0
  -1  14 -15    7.32   58.88   0
   0  10 -19   10.25   63.15   0
   0  12 -18    8.84   61.02   0
   1   9 -20   36.41   64.12   0
   1  13 -18   22.81   63.24   0
   1  16 -15   -8.49   57.98   0
   2 -11   1 2524.73   31.48   0
   2  14 -18   17.03   64.06   0
   2  18 -10   57.25   54.65   0
   4  19  -9   11.81   53.64   0
   5  18 -16  -23.72   65.61   0
   5  19 -14   -6.19   60.51   0
   5  19  -8   49.57   52.05   0
   6  20 -11  144.70   61.52   0
   7  18 -17    7.59   69.28   0
   7  20 -13   69.09   66.12   0
  -6   4 -13  -28.39   61.63   0
  -5   8 -13   82.06   65.02   0
  -5   9 -11  122.78   59.22   0
  -4   4 -17   25.21   69.15   0
  -4   8  -6  338.10   36.32   0
  -4  10 -14  236.90   66.43   0
  -4  11 -12  173.10   62.74   0
  -4  11  -9  122.34   49.32   0
  -3   3  -3  743.13   24.26   0
  -3  13 -10  215.32   54.47   0
  -2  14 -13  155.11   60.70   0
  -1   4 -20    3.58   62.36   0
  -1  15 -13   84.56   60.88   0
   0  15 -15   97.39   58.49   0
   0  16 -13   49.44   59.33   0
   1  11 -19    3.51   61.67   0
   2  10 -20   15.74   64.57   0
   2  12 -19    3.63   65.33   0
   3  -8   2 1592.79   26.63   0
   3  -2   2  275.66   11.27   0
   3  10  -1   92.53   17.58   0
   3  13 -19   14.02   65.34   0
   4  17 -16   28.84   64.39   0
   4  19 -12   23.34   58.55   0
   5 -10   3 1007.55   28.23   0
   7  19 -15   -7.15   67.78   0
   9  19 -16   -6.76   68.94   0
  11   0   5  301.57   25.43   0
  12  -9   6  366.03   31.41   0
  -6   1 -13   78.06   66.63   0
  -6   2  -8    2.30   38.59   0
  -6   5 -11  496.50   62.00   0
  -5  -5  -6 2413.27   48.26   0
  -5   4 -15   88.96   70.29   0
  -5   4  -6  561.01   36.59   0
  -5   6 -14  103.74   68.70   0
  -4   6 -16   -0.21   66.30   0
  -4   8 -15  -10.11   63.73   0
  -4   9  -7 4066.39   79.81   0
  -3   3 -18   36.91   67.79   0
  -2   7 -18    7.70   58.71   0
  -2  11 -16   36.53   59.67   0
  -2  14 -10  252.33   56.55   0
   0  16 -10  429.26   58.27   0
   1  17 -10  342.47   56.98   0
   3  16 -16   40.76   63.16   0
   3  18  -9   35.46   51.30   0
   4 -18   1  100.23   25.12   0
   4  18 -14   53.76   57.47   0
   6 -15   3 1091.28   34.67   0
   6  17 -17   37.34   66.21   0
   7  -3   4  290.91   19.05   0
   7   4   3  979.02   19.05   0
   9  -8   5  162.28   25.27   0
  12  -6   6  502.72   32.39   0
  -6  -3  -9  316.10   49.71   0
  -6  -1  -8  218.44   39.10   0
  -6   3 -12   71.22   61.32   0
  -6   3  -9  162.78   50.12   0
  -6   4 -10  -18.90   49.52   0
  -5  -7  -7  267.60   36.60   0
  -5   8 -10  295.53   57.30   0
  -4  -3  -4  272.96   21.20   0
  -3  11 -14  221.59   64.64   0
  -3  12 -12  503.86   66.98   0
  -3  12  -9  560.97   56.44   0
  -1   6 -19   21.38   63.49   0
  -1  12 -16  -19.86   57.11   0
  -1  15 -10  630.80   59.24   0
   0   5 -20    2.47   61.34   0
   0   8  -2 7971.07   60.20   0
   0  13 -16   -9.01   58.69   0
   1   4 -21   -1.46   59.68   0
   1  14 -16    6.98   59.56   0
   2 -16   0  184.82   20.79   0
   2  15 -16   -7.07   59.44   0
   3  18 -12  262.40   60.27   0
   5  -1   3  131.16   13.28   0
   5  19 -11   42.71   58.76   0
   6  19 -13    2.16   62.20   0
   7 -12   4  176.33   25.69   0
   9 -11   5   65.38   25.56   0
   9  -5   5  143.03   24.10   0
  -6   0 -12  414.24   67.70   0
  -6   2 -11   72.40   56.40   0
  -5   1 -15  -43.96   70.05   0
  -5   5  -7   47.18   36.51   0
  -5   7 -12  231.38   64.56   0
  -4   0  -4 1660.78   34.86   0
  -4   9 -13  115.09   64.23   0
  -4  10 -11   63.65   57.44   0
  -3   5 -17  -37.35   65.92   0
  -3   8  -5  443.25   32.85   0
  -3   9 -15  130.56   66.86   0
  -2  12 -14  130.76   63.05   0
  -1   8 -18   26.58   59.16   0
   2  17 -12  150.72   58.44   0
   2  17  -9  185.58   52.75   0
   3  17 -14  207.66   61.56   0
   4  18  -8   43.94   47.90   0
   5  16 -17   48.18   63.99   0
   5  18  -7   -1.06   46.25   0
   6  18 -15   10.86   63.08   0
   8   1   4   33.95   16.15   0
   8  18 -16   61.09   68.49   0
  10  -1   5  207.03   22.74   0
  13  -2   6  386.93   30.43   0
  -6  -2 -10  192.77   54.41   0
  -6  -1 -11   13.00   57.61   0
  -6   0  -9  605.21   51.49   0
  -6   1 -10  888.70   63.11   0
  -5   3 -14   67.76   68.17   0
  -5   6  -8  173.06   45.23   0
  -5   7  -9  175.84   49.06   0
  -4   3 -16   31.55   67.60   0
  -3  11  -8   34.02   43.06   0
  -2   4 -18   18.65   64.62   0
  -2  13 -12   69.07   56.89   0
  -2  13  -9  249.29   50.35   0
  -1  14 -12  215.22   60.18   0
   0   7 -19   19.22   61.21   0
   0   9 -18    2.98   61.34   0
   1   6 -20   18.50   61.43   0
   1  12 -17   38.96   61.36   0
   1  15 -14   85.63   59.77   0
   1  16 -12   10.45   55.07   0
   1  16  -9  329.18   55.13   0
   2  16 -14  147.33   60.28   0
   3  14 -17   17.55   63.31   0
   4  15 -17  -10.31   62.13   0
   6 -20   2  428.26   31.88   0
   6  15 -18   15.20   65.78   0
   6  17  -5 1140.48   53.40   0
   6  19 -10   36.69   57.75   0
   8  19 -14    1.83   64.18   0
  10  19 -15   21.72   67.06   0
  -5  -2  -6  488.79   33.31   0
  -5   1  -6  203.06   29.79   0
  -5   5 -13  201.92   64.64   0
  -4   5 -15   93.40   65.22   0
  -4   7 -14   36.63   62.94   0
  -3   9  -6  166.87   34.38   0
  -3  10  -7  119.44   41.27   0
  -2   8  -4  322.56   28.23   0
  -1   3 -19    5.93   62.58   0
  -1   8  -3  564.02   27.21   0
  -1  14  -9   54.15   49.32   0
   0  14 -14   27.41   56.53   0
   0  15 -12  216.95   57.40   0
   0  15  -9  219.94   52.15   0
   1   8 -19  -33.24   58.94   0
   1  10 -18  -14.07   61.24   0
   2   7 -20   33.23   62.33   0
   2  13 -17   52.75   62.02   0
   3  17  -8  114.30   48.38   0
   5  14 -18   28.34   64.17   0
   5  17 -15   30.98   60.49   0
   5  18 -13    7.96   58.30   0
   6  15  -3  255.43   34.99   0
   7  19 -12  118.36   62.59   0
   8 -17   4  376.03   31.68   0
   9  17 -17   73.62   69.29   0
  11 -10   6  114.57   28.37   0
  -5   0 -14   95.70   66.83   0
  -5   6 -11  465.64   61.65   0
  -4   4  -5 3227.26   55.04   0
  -4   9 -10  135.26   52.39   0
  -3   2 -17    1.85   65.63   0
  -3  10 -13    7.77   59.30   0
  -2   6 -17   10.35   60.05   0
  -2   8 -16   -0.86   59.24   0
  -2  12  -8  260.39   48.00   0
   2   9 -19  -30.56   59.15   0
   2  11 -18   -3.41   60.91   0
   3   8 -20  -13.76   59.60   0
   3  12 -18    9.82   60.58   0
   4  13 -18  -19.91   62.27   0
   4  16 -15  -14.04   56.40   0
   4  17  -7  611.41   52.51   0
   5 -13   3  111.58   23.73   0
   5  17  -6   36.47   43.65   0
   7  17 -16    4.93   64.79   0
   9 -14   5  382.05   30.83   0
  11  -7   6  130.01   27.13   0
  11  18 -16   25.28   68.16   0
  12  -3   6  443.87   30.16   0
  -5   2 -13   65.17   63.88   0
  -5   4 -12  106.77   61.03   0
  -4   8 -12   42.58   58.12   0
  -3   4 -16  -12.17   64.44   0
  -1   5 -18  -22.28   57.68   0
   0   4 -19   12.51   62.11   0
   1  -6   1 1423.15   19.22   0
   1   3 -20   29.88   60.59   0
   2  16  -8 1036.07   59.62   0
   3 -11   2 2160.17   33.40   0
   3  10 -19  -17.71   60.30   0
   3  17 -11  298.77   57.32   0
   4  11 -19    5.53   63.04   0
   4  17 -13    4.64   56.01   0
   5  12 -19    8.96   63.24   0
   5  13  -2  374.51   28.07   0
   5  18 -10  478.43   60.80   0
   6  -7   4   44.71   19.61   0
   6  16 -16   23.20   64.22   0
   7  18 -14   51.11   60.79   0
   8  16 -17  -28.27   66.54   0
   9  19 -13   28.91   66.86   0
  -5  -6  -8  205.09   42.93   0
  -5  -1 -13   43.00   63.80   0
  -5   2  -7  109.26   35.21   0
  -4   2 -15   33.96   66.56   0
  -4   8  -9   15.62   46.55   0
  -3   0  -3 1804.72   29.98   0
  -3   6 -15    7.91   60.62   0
  -3   8 -14  142.44   62.35   0
  -2  11  -7   28.28   39.55   0
  -2  12 -11  -16.46   52.13   0
  -1   7 -17   23.07   57.74   0
  -1   9 -16   40.33   58.64   0
  -1  13  -8   78.80   43.15   0
   0  12 -15  132.93   58.60   0
   0  14  -8  183.76   46.96   0
   1  13 -15    9.62   53.17   0
   1  15  -8   36.58   44.71   0
   2  14 -15  -21.85   54.06   0
   2  16 -11  -21.74   52.86   0
   3  16 -13  139.63   59.69   0
   3  16  -7   79.01   44.53   0
   5  16  -5   45.62   40.91   0
   6  18 -12  136.14   61.35   0
   7 -15   4  311.15   29.33   0
   8  -9   5  161.46   25.14   0
   8  19 -11  125.13   61.85   0
   9  -2   5  177.93   21.00   0
  -5   3  -8   -2.05   38.19   0
  -5   4  -9  316.14   50.31   0
  -4  -1 -15   38.32   66.55   0
  -4   4 -14  152.83   64.95   0
  -4   6 -13   -1.36   58.83   0
  -3  -3  -3   12.28   14.44   0
  -3  10 -10    7.70   49.84   0
  -2   3 -17   26.99   62.64   0
  -1  12 -13   -1.18   56.40   0
   0   6 -18   -5.96   54.80   0
   0  10 -16   57.24   57.47   0
   0  14 -11   30.06   51.46   0
   1  15 -11   17.32   52.88   0
   2   4 -20   42.50   58.55   0
   2  15 -13   29.84   56.07   0
   3   3 -21   22.87   56.90   0
   4  16  -6  268.45   44.18   0
   5  15 -16  -11.53   60.02   0
   6 -10   4  110.55   22.58   0
   6  17 -14   26.90   56.90   0
   7  15 -17   27.41   64.25   0
  10  17 -16   25.26   68.96   0
  -5  -2 -12  336.44   63.39   0
  -5   1 -12   20.11   56.55   0
  -5   3 -11   41.30   53.74   0
  -4   6  -7 1035.75   47.79   0
  -4   7 -11   37.24   53.89   0
  -3   1 -16   -9.56   64.30   0
  -3   9 -12  394.85   61.63   0
  -2   9 -14   49.63   59.99   0
  -1   2 -18  -18.01   58.97   0
  -1   9  -4   72.34   25.16   0
  -1  12  -7  457.56   46.23   0
   0 -14  -1 1039.62   19.80   0
   0   1 -19  -22.88   60.33   0
   0   8 -17   25.91   55.32   0
   0  13 -13  141.54   56.22   0
   1   5 -19   42.68   59.35   0
   1  11 -16   30.65   55.09   0
   1  14 -13  109.36   55.88   0
   2  10  -2 1393.54   31.73   0
   2  12 -16  -15.38   57.23   0
   2  15  -7   51.63   42.62   0
   3  13 -16   41.14   57.92   0
   4  12  -2  188.74   23.56   0
   4  14 -16   21.75   57.31   0
   4  17 -10   29.29   51.06   0
   5  14  -3   21.62   28.57   0
   7  18  -8  605.26   60.06   0
   8 -12   5  131.79   27.90   0
   8  14 -18   19.64   65.17   0
   8  17 -15   28.38   63.68   0
  11  -4   6  118.37   25.00   0
  -5  -5  -9  583.35   52.84   0
  -5   2 -10   39.22   51.23   0
  -4  -5  -5  128.20   23.51   0
  -4   1 -14  179.55   68.63   0
  -2   0 -17   -8.11   64.17   0
  -2   5 -16    4.17   60.04   0
  -2   7 -15   21.79   59.99   0
  -2  11 -10  207.63   52.60   0
  -1  10  -5  194.89   31.89   0
   0  13  -7  189.13   42.39   0
   1   7 -18   33.85   56.24   0
   1   9 -17   52.71   56.47   0
   2   6 -19   -2.03   57.42   0
   3   5 -20    7.71   56.44   0
   3  11  -2  172.11   22.25   0
   3  15  -6   55.38   40.16   0
   3  16 -10  260.22   55.37   0
   5  16 -14   21.85   56.63   0
   5  17 -12   95.44   56.44   0
   6 -18   3  192.60   30.23   0
   6  14 -17    0.06   61.17   0
   7  18 -11   43.43   58.26   0
  10 -11   6  126.54   28.54   0
  10  -8   6  550.39   32.16   0
  10  18 -14   82.26   65.90   0
  -5  -4 -10  101.52   54.09   0
  -5  -3 -11  216.22   59.26   0
  -5  -3  -8  956.08   49.18   0
  -5   0 -11   45.61   52.69   0
  -5   0  -8 1682.43   57.17   0
  -5   1  -9  975.96   59.11   0
  -4  -2 -14   22.98   66.29   0
  -4   1  -5 1598.73   40.09   0
  -4   3 -13   86.59   62.68   0
  -4   5 -12   69.15   57.67   0
  -3  -8  -4  149.88   18.59   0
  -3   3 -15   97.68   63.49   0
  -3   5 -14   55.74   63.10   0
  -3   7 -13   73.10   58.85   0
  -3   9  -9  283.84   49.94   0
  -2  10 -12   16.48   55.21   0
  -1   4 -17   13.79   58.21   0
  -1  12 -10  997.49   65.03   0
   2   1 -20    0.16   58.38   0
   2   8 -18    5.38   58.02   0
   2  10 -17   47.29   56.00   0
   2  14  -6  466.08   44.83   0
   3   7 -19  -61.81   59.77   0
   3  11 -17    6.34   56.33   0
   4   6 -20  -19.42   58.61   0
   4  12 -17    7.74   61.00   0
   4  13  -3  168.98   29.15   0
   4  15 -14  146.91   58.68   0
   4  16 -12   58.37   57.36   0
   5  13 -17   24.55   60.60   0
   5  17  -9  387.08   55.19   0
   6  12 -18   40.02   63.88   0
   7  13 -18  -25.53   63.06   0
   7  16 -15   38.12   61.00   0
   9  16 -16   31.82   65.97   0
  -5  -2  -9  117.24   45.15   0
  -5  -1 -10 1017.08   63.51   0
  -4  -7  -6  144.22   30.54   0
  -4   6 -10   47.70   49.52   0
  -3   8 -11  204.94   55.36   0
  -2   0  -2    9.74   10.14   0
  -1   6 -16   11.98   58.75   0
  -1   8 -15   75.50   60.25   0
  -1  11 -12  326.55   61.30   0
   0   3 -18   35.40   58.16   0
   0  10  -4  458.44   31.31   0
   0  11 -14  279.37   60.16   0
   0  12  -6  660.82   44.91   0
   1   2 -19   11.78   58.88   0
   1  10  -3  526.86   28.94   0
   1  12 -14   26.01   56.52   0
   1  13  -6   81.59   39.29   0
   1  14 -10  567.91   58.07   0
   2 -14   1  161.12   19.87   0
   2  13 -14   -9.00   56.93   0
   2  15 -10  278.97   53.83   0
   3   9 -18  -17.33   57.15   0
   3  14 -14   31.33   57.14   0
   4   8 -19   20.96   58.93   0
   5   7 -20  -21.00   59.25   0
   5   9 -19    0.25   61.94   0
   5  11 -18   -2.58   60.76   0
   6 -13   4  767.56   32.42   0
   6  10 -19  -11.46   62.26   0
   7  11 -19   27.85   64.02   0
   7  17 -13    8.83   57.41   0
   8  -3   5  476.90   25.03   0
   9  18 -12  300.45   65.44   0
  10  15 -17   16.71   65.01   0
  13  -6   7  550.45   35.16   0
  -4  -2  -5 1319.73   36.31   0
  -4   0 -13    9.49   61.58   0
  -3   5  -5  951.94   37.04   0
  -3   8  -8  886.93   54.23   0
  -2   2 -16   11.63   63.09   0
  -2   4  -3   75.68   17.55   0
  -2   8 -13    2.71   58.33   0
   0   5 -17   15.25   58.57   0
   0  12 -12  118.37   56.11   0
   1  -9   1 1177.66   21.66   0
   2  14 -12  176.57   56.71   0
   3   2 -20   -3.29   57.79   0
   3  12  -3 1115.32   36.43   0
   3  15 -12   50.63   54.82   0
   6  15 -15   40.52   56.89   0
   6  17 -11  -17.56   54.02   0
   6  17  -8  136.24   50.92   0
   8  15 -16  -38.66   62.06   0
   8  18 -10  100.58   56.91   0
   9  17 -14   28.50   61.94   0
  10  -5   6 2327.01   45.33   0
  -4  -3 -13   28.13   61.92   0
  -4   2 -12   99.87   59.40   0
  -4   2  -6  254.89   32.59   0
  -4   4 -11  228.63   56.07   0
  -3 -10  -5  736.00   28.93   0
  -2   4 -15   61.05   62.30   0
  -2   6 -14   10.54   60.23   0
  -1   1 -17   -2.89   59.35   0
   0   0 -18  -34.34   59.31   0
   0   7 -16   19.52   56.21   0
   0   9 -15  381.24   62.70   0
   1   4 -18   -0.28   52.32   0
   1  11  -4  200.99   29.29   0
   1  12  -5 1078.28   43.15   0
   1  13 -12  184.67   54.72   0
   2   3 -19    4.30   56.65   0
   2  11  -3  222.11   25.81   0
   2  13  -5  656.26   41.57   0
   3  13  -4  351.28   33.20   0
   4  16  -9  264.86   50.62   0
   5 -16   3  122.77   25.94   0
   5  14 -15  -21.40   55.86   0
   6  16 -13   57.68   56.15   0
   7  17  -7   85.54   48.34   0
   8 -15   5   83.21   28.76   0
   9  14 -17   25.26   64.51   0
  12  16 -16   33.70   66.63   0
  -4   4  -8  295.50   41.42   0
  -3   2 -14  339.79   66.35   0
  -3   4 -13   83.04   60.77   0
  -3   6 -12   39.68   55.91   0
  -3   6  -6   82.00   31.36   0
  -2  -1 -16    7.09   61.79   0
  -2   9 -11  198.32   54.97   0
  -1   9 -13   30.28   57.59   0
  -1  11  -9   14.83   46.85   0
   1   6 -17   -1.63   56.43   0
   1  10 -15   84.05   57.98   0
   2  11 -15   25.20   55.80   0
   2  12  -4 1010.04   38.80   0
   3 -14   2  197.68   24.11   0
   3  12 -15   14.84   55.09   0
   4   3 -20   13.17   59.00   0
   4  13 -15   28.36   54.28   0
   5  16 -11   90.13   55.24   0
   7  14 -16   33.05   62.48   0
   8  16 -14   53.31   58.28   0
  10  16 -15   37.98   65.50   0
  12  -7   7  225.66   31.86   0
  -4  -4 -12   10.07   59.74   0
  -4  -1 -12   26.20   57.26   0
  -4   3  -7  462.83   38.66   0
  -3   7 -10  293.58   52.44   0
  -2   9  -8   61.33   42.89   0
  -1   3 -16    2.64   57.94   0
   0  12  -9 1134.34   61.48   0
   1   8 -16   68.05   55.17   0
   2  -6   2  521.39   16.84   0
   2   5 -18   -4.22   53.65   0
   2  14  -9 1045.29   59.96   0
   3   4 -19   -7.55   56.85   0
   5   4 -20    2.89   59.75   0
   5  15 -13    2.12   54.61   0
   5  16  -8    5.02   46.59   0
   6  -1   4 2372.84   33.88   0
   6  13 -16   35.31   60.01   0
   7 -10   5  640.36   30.97   0
   7  -7   5  207.04   24.70   0
   8  13 -17  -12.06   61.82   0
   9  -9   6  132.03   27.21   0
  11  -1   6  467.04   29.72   0
  12  17 -14  116.94   67.25   0
  -4   1 -11   11.93   53.16   0
  -4   3 -10  269.12   51.93   0
  -3  -1 -14  172.69   64.54   0
  -2   1 -15   38.82   62.79   0
  -1   5 -15    3.87   56.92   0
   0   2 -17   12.25   58.25   0
   0  10 -13  555.56   63.23   0
   1   1 -18   32.13   57.48   0
   1  13  -9   59.70   46.88   0
   2   0 -19   -7.97   59.71   0
   2   7 -17   63.63   53.76   0
   3   6 -18    9.19   55.56   0
   4   5 -19   16.71   58.95   0
   4  11 -16   57.71   57.60   0
   4  14 -13  -30.95   53.40   0
   4  15 -11    0.29   51.23   0
   5  -8   4   24.99   20.38   0
   5  12 -16    9.91   54.76   0
   6   5 -20   25.93   60.47   0
   7  12 -17   19.97   61.33   0
   9 -12   6  374.70   33.04   0
   9  12 -18   20.50   62.55   0
  10  17 -13   41.74   60.23   0
  11  15 -16    0.72   63.15   0
  13  -3   7  949.88   38.58   0
  -4  -5 -11  111.96   58.24   0
  -4  -4  -6  446.74   32.20   0
  -4  -1  -6  141.58   28.78   0
  -3   1  -4   51.92   20.60   0
  -3   5 -11   45.58   51.84   0
   0  11 -11  850.23   62.87   0
   1  11 -13   -5.94   52.85   0
   2  12 -13   89.01   53.55   0
   3   8 -17   30.69   53.81   0
   3  13 -13   52.77   52.69   0
   3  14 -11   58.38   51.37   0
   4   0 -20   31.54   56.74   0
   4   7 -18    2.26   58.04   0
   5   6 -19   14.70   57.01   0
   6  11 -17   -3.85   61.17   0
   7   9   1  153.65   13.12   0
   7  15 -14   -1.57   54.99   0
   7  16 -12   35.89   58.11   0
   8   9 -19   -7.16   62.16   0
   8  11 -18   40.02   60.93   0
   9  -6   6    8.44   24.34   0
   9  15 -15   24.79   61.87   0
  12  14 -17   11.14   64.04   0
  -4  -7  -9  170.15   46.73   0
  -4  -6 -10  187.25   52.54   0
  -4  -2 -11   16.42   53.07   0
  -3   1 -13    9.95   56.76   0
  -3   3 -12  152.88   58.33   0
  -2  -3  -2  441.68   13.62   0
  -2  -2 -15   28.95   63.59   0
  -2   5 -13  100.09   57.10   0
  -2   8 -10  156.99   50.29   0
  -1   0 -16   12.41   59.35   0
  -1  10  -8  102.36   42.35   0
   0  -1 -17   26.82   59.09   0
   0   4 -16   66.15   57.45   0
   0   6 -15  161.89   61.46   0
   0   8 -14  751.88   67.92   0
   1  12 -11  169.59   51.58   0
   2  13 -11  -28.44   47.82   0
   4 -14   3  523.40   29.08   0
   4  15  -8   36.22   42.83   0
   5 -11   4  189.12   25.01   0
   6   0 -21    7.86   55.80   0
   6   7 -19    8.37   58.28   0
   6   9 -18   -0.18   59.52   0
   6  14 -14  -23.56   54.90   0
   6  16 -10   17.61   51.66   0
   7 -13   5  417.60   30.33   0
   7  -4   5   82.29   20.42   0
   7   8 -19    6.88   60.49   0
   7  10 -18   12.00   58.93   0
   7  16  -6  227.28   44.69   0
   8  17  -9  247.46   55.52   0
   9   5   4  668.05   21.80   0
   9  17 -11   93.99   59.45   0
  10  -2   6  312.33   28.34   0
  13  16 -15   -1.09   63.22   0
  -4   0 -10  521.44   54.49   0
  -4   0  -7 1476.69   49.48   0
  -4   1  -8  224.73   39.30   0
  -3  -2 -13   76.47   60.91   0
  -2   7  -6  475.93   37.01   0
   0  11  -8  142.54   44.51   0
   1   3 -17    7.20   55.29   0
   1   9 -14   53.20   56.36   0
   2   2 -18   -6.14   54.79   0
   3  14  -8   18.36   44.67   0
   5   1 -20    8.57   56.78   0
   5  13 -14  150.68   58.37   0
   6  15 -12  124.58   57.18   0
   8  14 -15   58.24   57.14   0
   9  16 -13    9.91   57.71   0
  10  14 -16   64.85   63.78   0
  11  16 -14    4.07   62.08   0
  11  17 -12  110.92   61.63   0
  14  15 -16   11.71   61.51   0
  -4  -3 -10  262.10   52.51   0
  -4  -3  -7  638.27   39.64   0
  -4  -1  -9 1062.06   55.58   0
  -3   5  -8    3.51   41.03   0
  -1   2 -15   29.53   60.24   0
  -1   9 -10  542.98   55.15   0
   1   5 -16   50.45   55.97   0
   1   7 -15  113.69   58.53   0
   1  12  -8  110.24   43.78   0
   2  10 -14  128.28   54.66   0
   2  13  -8  698.68   51.73   0
   3  11 -14   59.05   54.94   0
   5  15 -10  121.13   51.48   0
   5  15  -7  115.73   43.54   0
  11  13 -17   24.74   61.59   0
  -4  -4  -9   13.78   41.77   0
  -4  -2  -8    4.00   37.34   0
  -3   0 -12  301.85   60.20   0
  -3   4 -10  266.16   51.53   0
  -2   0 -14   90.61   60.45   0
  -2   6 -11   61.13   50.94   0
  -2   7  -9   90.37   47.07   0
  -1   4 -14  133.94   56.94   0
  -1   6 -13   45.99   54.13   0
  -1   9  -7 1248.46   52.62   0
   0   1 -16   57.17   59.47   0
   2   4 -17  -33.15   51.83   0
   3   3 -18  -13.24   49.45   0
   4 -19   2   27.27   27.54   0
   4   2 -19   37.37   55.41   0
   5  14 -12   -0.64   52.00   0
   6   2 -20  -15.83   54.94   0
   7  13 -15   13.51   52.86   0
   8   0   5 1297.52   30.62   0
   8  15 -13   57.57   56.01   0
   8  16 -11  519.39   62.01   0
   9  13 -16  -49.67   57.90   0
  10  12 -17    6.19   61.85   0
  10  17 -10  187.80   58.01   0
  12  15 -15    2.73   63.55   0
  -3  -5  -4   36.97   18.08   0
  -3  -2  -4  480.98   24.41   0
  -3   2 -11    7.72   50.89   0
  -3   2  -5 1183.65   37.08   0
  -3   4  -7  468.27   39.82   0
  -2  -3 -14   27.90   62.07   0
  -2   2 -13  307.50   61.42   0
   0  10 -10  254.44   50.32   0
   1 -12   1  835.77   23.08   0
   1   0 -17   20.05   57.47   0
   1  10 -12  300.20   57.25   0
   2   6 -16   20.07   54.91   0
   2   8 -15   44.98   53.02   0
   3  -9   3  970.90   26.41   0
   3  -6   3   26.31   14.39   0
   4  13 -12  143.78   54.01   0
   4  14 -10  148.95   49.90   0
   4  14  -7  532.11   47.29   0
   5   3 -19   19.15   57.06   0
   5  11 -15   45.81   55.38   0
   6  12 -15  279.23   58.26   0
   6  15  -6  584.55   47.52   0
   7   3 -20  -32.21   58.38   0
   8 -10   6  484.28   31.65   0
   8  12 -16   19.74   58.23   0
   9  -3   6  170.92   25.69   0
  10  15 -14  -12.63   56.08   0
  11  -5   7  264.79   32.19   0
  11  11 -18  -11.50   59.71   0
  13  14 -16    9.05   61.61   0
  -3  -3 -12   51.36   57.23   0
  -3   3  -6  404.49   33.62   0
  -2   4 -12  113.72   53.51   0
  -1  -1 -15  -10.06   57.94   0
   0   3 -15  163.26   58.72   0
   0  10  -7  406.37   42.90   0
   1  11 -10 1016.09   60.07   0
   2  11 -12  116.53   51.34   0
   2  12 -10  211.33   50.47   0
   3  12 -12   76.04   50.25   0
   3  13 -10  158.10   49.65   0
   4   4 -18   -7.59   52.10   0
   4  10 -15    4.53   52.26   0
   5 -14   4  804.85   33.11   0
   6  -8   5  307.88   26.27   0
   6   4 -19  -22.14   56.92   0
   7  11 -16   28.83   56.91   0
   7  14 -13   41.77   54.68   0
   7  15  -5  483.93   44.91   0
   8  -7   6   83.02   25.37   0
   8   4 -20  -15.05   58.22   0
   9  11 -17    4.99   58.82   0
  10   8 -19   22.76   61.37   0
  10  10 -18   34.21   61.50   0
  10  16 -12   33.44   57.57   0
  12  16 -13   21.42   60.14   0
  15  15 -15   34.46   61.87   0
  -3   3  -9  674.96   53.55   0
  -1   7 -11    9.21   49.32   0
  -1   8  -9    5.47   45.14   0
   0  -2 -16   27.22   56.68   0
   0   5 -14   94.99   55.09   0
   1   2 -16   56.12   56.09   0
   1  11  -7  469.10   44.72   0
   2 -12   2 1192.05   28.61   0
   2  12  -7   75.84   40.21   0
   3  13  -7  422.77   43.86   0
   4  -1 -19   11.25   54.61   0
   4   6 -17   41.78   51.90   0
   4   8 -16  123.70   54.23   0
   5  -2   4  529.02   20.41   0
   5   5 -18   -3.00   53.65   0
   5   7 -17   65.36   55.56   0
   5   9 -16  120.53   54.54   0
   6 -11   5   31.96   25.71   0
   6  -1 -20   -6.96   56.62   0
   6   6 -18   11.40   57.31   0
   6  10 -16   18.62   54.20   0
   6  15  -9   22.11   47.35   0
   7   5 -19   27.67   57.53   0
   7  15 -11   66.08   51.91   0
   8   6 -19    7.03   59.14   0
   8  10 -17   12.28   58.93   0
   8  16  -8  299.22   53.10   0
   9   7 -19  -11.33   57.20   0
   9   9 -18   -7.66   57.45   0
   9  14 -14   15.78   55.14   0
  11  14 -15   46.24   60.94   0
  -3  -9  -6  341.67   32.56   0
  -3  -1 -11   -4.93   51.37   0
  -3   1 -10 1212.57   64.47   0
  -2  -1 -13   10.93   57.02   0
  -2   5 -10  100.85   48.57   0
  -2   6  -8   35.43   41.53   0
  -1   6  -4 2733.16   46.87   0
  -1   7  -5  495.29   32.30   0
   1   8 -13   51.04   52.34   0
   2   1 -17   67.00   54.84   0
   3   0 -18   -9.99   52.29   0
   5  14  -6  151.23   39.92   0
   6   8 -17   85.85   56.71   0
   6  13 -13  114.24   55.38   0
   7   7 -18   18.80   57.63   0
   7   9 -17   19.22   56.99   0
   8   8 -18    0.71   56.90   0
   9  16 -10  -13.34   52.74   0
  12  13 -16   -7.96   60.90   0
  13  12 -17   59.84   62.84   0
  13  15 -14   31.31   62.08   0
  -3  -7  -5  729.95   29.27   0
  -3  -4 -11   25.38   54.05   0
  -3   2  -8  239.42   40.99   0
  -2  -4 -13   18.63   60.04   0
  -1   3 -13   16.35   55.20   0
   0   8 -11 2288.18   77.30   0
   0   9  -6  491.44   38.51   0
   1   4 -15   14.32   53.31   0
   1   6 -14  125.52   54.56   0
   2   9 -13   29.20   51.02   0
   3  10 -13   46.49   52.91   0
   4  11 -13   80.01   53.51   0
   5   0 -19   -8.17   57.39   0
   5  12 -13   99.58   54.34   0
   5  14  -9  208.56   49.48   0
   6  -5   5 2160.84   39.84   0
   6  14 -11   54.03   51.15   0
   7  -1   5  413.82   23.16   0
   7   0 -20   -0.64   56.14   0
   8  13 -14   -8.54   54.51   0
   9  15 -12  148.15   58.28   0
   9  16  -7  526.59   53.40   0
  10  -6   7 2450.05   50.75   0
  10  13 -15   58.37   58.49   0
  11  15 -13   91.69   59.84   0
  11  16 -11  298.90   62.04   0
  -2   1 -12   61.36   52.05   0
   0   0 -15 1203.43   72.88   0
   2   3 -16  -19.25   51.89   0
   3 -12   3 1637.88   35.57   0
   3  -3   3  763.46   19.86   0
   3   2 -17   28.81   53.56   0
   4  -9   4  189.57   23.49   0
   4   1 -18    3.54   51.83   0
   4  13  -6  580.55   43.19   0
   5  13 -11   41.67   49.11   0
   7  14  -4   34.69   35.85   0
   7  15  -8  535.15   52.74   0
   8   1 -20   -8.56   56.86   0
  11  12 -16   29.64   58.98   0
  12  11 -17   14.92   60.66   0
  14  14 -15   18.80   62.00   0
  -3  -5 -10  331.30   54.83   0
  -3  -2 -10   77.55   49.50   0
  -3   0  -9  839.54   54.67   0
  -2   5  -7  116.26   34.40   0
  -1  -2 -14  318.38   61.26   0
   1  -1 -16    7.87   54.41   0
   1   9 -11  312.05   52.57   0
   1  10  -6  408.62   38.03   0
   2  -2 -17   50.31   53.09   0
   2   7 -14   60.31   52.44   0
   3  12  -9  102.40   45.29   0
   4 -17   3  159.20   28.55   0
   4  12 -11   46.78   49.10   0
   4  13  -9  700.99   53.42   0
   6 -14   5   11.69   27.22   0
   6   1 -19   14.16   55.38   0
   8  -4   6  441.59   28.06   0
   8  14 -12   74.31   53.82   0
   8  15 -10  186.93   53.63   0
   9   2 -20   13.07   57.48   0
   9  12 -15  144.29   56.76   0
  10  16  -9   49.85   51.79   0
  12  14 -14   43.12   59.10   0
  15  13 -16   -7.54   60.07   0
  -3   0  -6   96.16   28.88   0
  -2  -2 -12  111.73   54.92   0
  -2   4  -9  467.72   50.43   0
  -1   6 -10  892.07   58.34   0
  -1   7  -8  248.15   43.68   0
   0  -3 -15  112.73   58.96   0
   0   2 -14  131.89   55.40   0
   0   4 -13   -5.79   52.19   0
   0   6 -12  375.18   54.92   0
   2  10 -11    8.01   46.97   0
   2  11  -9  225.67   44.81   0
   3   6 -15  114.05   55.22   0
   3   8 -14  165.44   53.43   0
   3  11 -11   16.53   46.30   0
   4   3 -17   25.82   50.43   0
   5   2 -18   15.36   49.84   0
   5  10 -14   49.50   53.50   0
   6  11 -14  313.17   58.10   0
   7   2 -19   13.02   53.80   0
   8  11 -15  -31.37   53.21   0
   8  13  -2  187.08   29.02   0
  10   1   6  377.45   27.43   0
  10  14 -13   30.35   55.75   0
  11  -2   7   44.65   27.84   0
  11  10 -17   19.33   59.46   0
  12   9 -18   45.65   59.08   0
  14  15 -13   19.41   61.82   0
  -3  -8  -7  608.10   40.56   0
  -2   4  -6  243.77   31.75   0
  -1   0 -13  341.48   59.95   0
   1   1 -15   11.22   53.69   0
   1   5  -1 1347.29   21.22   0
   4 -12   4  149.02   24.92   0
   4  -2 -18   -4.91   52.39   0
   4   5 -16  116.29   54.72   0
   4   7 -15   -5.63   53.00   0
   5  13  -5 1463.96   49.66   0
   6   3 -18   29.96   51.89   0
   7 -11   6   85.90   27.66   0
   7  -8   6   50.56   25.58   0
   7  10 -15   47.38   53.72   0
   7  13 -12  270.84   55.80   0
   7  14 -10  151.08   51.25   0
   8   3 -19   -5.50   55.89   0
   8  12  -1  115.10   24.20   0
   9   4 -19   -8.31   57.53   0
   9  10 -16   45.88   57.03   0
  10   5 -19   13.46   59.00   0
  10   9 -17    7.46   58.55   0
  10  15 -11   31.70   55.57   0
  11   6 -19   -5.07   57.62   0
  11   8 -18   17.95   58.49   0
  12  15 -12  190.26   60.82   0
  13  13 -15   29.69   59.34   0
  -3  -7  -8  580.75   45.73   0
  -3  -3  -9  189.74   42.70   0
  -3  -1  -8  231.83   38.82   0
  -2   0 -11  131.58   52.00   0
  -2   2 -10  446.29   52.15   0
  -2   3  -5 1084.08   36.63   0
  -1   2 -12   74.17   52.13   0
  -1   4 -11   19.36   47.64   0
   0   7 -10  141.61   48.54   0
   0   7  -4  253.71   24.93   0
   0   8  -8 1584.81   58.66   0
   1   7 -12  295.71   53.11   0
   1   9  -5  191.56   31.57   0
   2   0 -16   31.48   51.60   0
   3  -1 -17  -12.50   52.00   0
   5   8 -15   32.43   51.89   0
   6  -2 -19    3.02   53.53   0
   6   9 -15   30.11   51.18   0
   6  13  -4  600.08   39.16   0
   7   4 -18   -0.93   53.71   0
   7  13  -3   49.09   30.95   0
   8  -2 -20  -21.59   54.41   0
   8   5 -18   16.42   56.36   0
   8   9 -16   52.34   56.11   0
   9  -7   7  336.38   31.22   0
   9   6 -18   17.19   58.14   0
   9   8 -17  134.87   61.72   0
   9  13 -13   79.75   55.96   0
   9  15  -9  156.39   52.94   0
  10   7 -18    9.21   57.12   0
  11  13 -14   64.18   53.94   0
  14  12 -16   62.58   59.93   0
  15  11 -17   31.26   59.55   0
  15  14 -14    2.80   61.03   0
  -3  -6  -6   30.38   27.17   0
  -3  -2  -7   94.39   33.49   0
  -1  -3 -13   78.79   56.18   0
  -1   6  -7  422.70   38.75   0
   0  -1 -14  782.56   66.30   0
   1   3 -14  158.27   52.96   0
   1   5 -13   66.65   50.12   0
   2   8 -12  -35.46   47.93   0
   4  12  -5 1486.07   48.99   0
   5  13  -8 1078.35   55.68   0
   6   7 -16   23.24   50.86   0
   6  12 -12  108.03   49.78   0
   6  13 -10   60.82   48.43   0
   7   6 -17   51.38   52.42   0
   7   8 -16   18.07   52.11   0
   8   7 -17  -12.16   54.26   0
   9   0   6  508.73   28.37   0
   9  15  -6  159.70   44.36   0
  10  -3   7  124.41   28.35   0
  12  -5   8  337.90   33.44   0
  12  12 -15   -4.56   59.64   0
  16  13 -15   27.31   59.98   0
  -3  -5  -7 1378.07   46.76   0
  -3  -4  -8  664.42   42.80   0
  -3  -3  -6   63.51   27.42   0
  -2  -3 -11   50.35   52.35   0
  -2   3  -8  241.91   39.25   0
   1  -2 -15   10.62   55.09   0
   1   9  -8  158.41   40.54   0
   2   2 -15   87.80   51.71   0
   2  10  -5 1130.90   40.89   0
   3   9 -12  513.14   55.18   0
   3  11  -5  344.82   34.04   0
   4   0 -17   12.60   52.09   0
   4  10 -12   93.89   48.49   0
   4  12  -8  140.46   43.96   0
   5  -9   5  131.03   24.66   0
   5  -1 -18    4.65   51.34   0
   5  11 -12   57.82   48.61   0
   6  -2   5  956.83   27.75   0
   7  -5   6  181.91   26.50   0
   7  -1 -19  -10.11   54.08   0
   8  12 -13  112.24   56.04   0
   9  -1 -20  -11.24   54.45   0
   9  14 -11   27.26   50.95   0
  10  12 -14   56.45   53.81   0
  13  11 -16   -6.28   58.50   0
  13  14 -13   29.48   57.08   0
  14  10 -17   75.92   58.39   0
  17  12 -16   -7.88   58.39   0
  -2  -8  -3 1022.32   19.81   0
  -2  -6 -11  235.57   54.83   0
   0  -4 -14  133.39   57.23   0
   0   1 -13  367.45   57.65   0
   0   5 -11   43.02   47.14   0
   1   8  -4   50.47   24.74   0
   2 -15   2  196.26   25.08   0
   2  -3 -16    9.80   50.88   0
   2   4 -14    2.03   48.58   0
   2   6 -13    0.03   48.01   0
   2  10  -8  237.41   42.94   0
   3 -15   3 1143.09   35.13   0
   3   1 -16   -7.05   50.47   0
   3  11  -8   83.88   41.13   0
   4  -3   4 1918.78   31.96   0
   5 -12   5  534.01   31.99   0
   5  -6   5 2337.87   41.70   0
   5  12 -10  525.59   53.28   0
   7  14  -7  307.35   43.87   0
  10   0 -20   -1.33   55.69   0
  11   1 -20   22.32   55.91   0
  11  14 -12   96.18   56.80   0
  11  15 -10   26.44   54.07   0
  13  15 -11   20.51   55.66   0
  14   8 -18    4.32   56.68   0
  -2   1  -9   94.10   45.62   0
  -1  -1 -12   71.06   51.65   0
   2   9 -10  228.86   46.63   0
   3   3 -15   19.43   51.14   0
   3   7 -13  -12.13   47.25   0
   3  10 -10  245.45   48.51   0
   4  11 -10   -1.02   44.64   0
   5  12  -4 1700.28   44.97   0
   6   0 -18    6.21   49.69   0
   7  11 -13  127.77   52.23   0
   8   0 -19    6.79   54.17   0
   8  13 -11   66.27   51.83   0
   8  14  -9   74.78   47.30   0
   9  11 -14   10.14   54.45   0
  10  15  -8   94.98   49.70   0
  11  -6   8  154.11   32.12   0
  11  11 -15   96.83   55.44   0
  12  10 -16   83.02   58.38   0
  13   9 -17   13.13   57.00   0
  14  13 -14   -3.33   58.38   0
  -1 -12  -1  104.74   10.99   0
  -1   1 -11   36.22   48.58   0
  -1   3 -10 1272.21   61.00   0
  -1   5  -6  177.19   31.50   0
   0   7  -7 2350.05   58.95   0
   1 -15   1 1105.10   29.32   0
   1  -7   2    4.85   12.75   0
   1   6  -2    2.94   15.59   0
   1   7  -3  557.93   25.86   0
   2   0   2   -8.63    6.97   0
   2   9  -4  203.29   27.78   0
   3   5 -14  122.27   50.93   0
   4 -15   4    8.54   26.60   0
   4   2 -16   27.18   51.19   0
   4   8 -13  109.66   50.03   0
   4  11  -4   25.58   27.47   0
   5   1 -17   84.17   50.58   0
   5   9 -13   19.93   48.58   0
   6  10 -13   27.82   49.50   0
   6  12  -3  154.53   28.23   0
   6  13  -7   96.59   41.24   0
   7   1 -18   18.52   49.88   0
   7  12  -2  657.18   31.26   0
   8  -1   6  369.71   26.35   0
   9  -4   7 3728.97   57.15   0
   9   1 -19   22.40   54.55   0
  10   2 -19  -18.64   55.24   0
  10  13 -12  101.10   56.20   0
  11   3 -19  -11.47   55.75   0
  12   4 -19   -0.82   56.68   0
  12  13 -13   84.81   57.19   0
  13   7 -18   62.31   57.35   0
  15  12 -15   29.26   59.24   0
  16  11 -16   54.09   58.00   0
  16  14 -13   29.24   61.34   0
  -2 -10  -4  258.40   20.92   0
  -2  -7 -10   55.22   48.79   0
  -2  -4 -10    3.97   48.28   0
  -2  -2  -3   98.99   15.30   0
  -1  -4 -12  119.40   54.05   0
   0  -7   1 1171.23   19.23   0
   0   6  -9  687.62   50.39   0
   1   6 -11   31.53   45.51   0
   2  -7   3   59.84   16.04   0
   2  -1 -15   26.91   52.03   0
   3  -2 -16   20.99   51.50   0
   3  10  -4  585.66   32.34   0
   4  -3 -17   27.85   49.17   0
   4   4 -15   -9.87   49.01   0
   4   6 -14  154.67   51.29   0
   5   1   4 2375.95   32.24   0
   5   3 -16   42.52   52.49   0
   6   2 -17   59.77   49.97   0
   7   9 -14   22.33   54.50   0
   7  12 -11   -2.14   47.77   0
   7  13  -9   78.69   46.08   0
   8   2 -18  -31.21   50.57   0
   8  10 -14  382.33   58.33   0
   8  14  -6   88.80   39.46   0
  10  -3 -20   10.86   55.54   0
  10  14 -10  260.87   53.87   0
  11   9 -16   61.02   55.57   0
  12   6 -18  -26.89   55.01   0
  12   8 -17   38.77   56.29   0
  14  14 -12  -21.95   56.63   0
  17  13 -14   26.85   58.41   0
  -1   1  -2   70.37   11.18   0
  -1   4  -8  275.75   41.55   0
   0  -2 -13  288.72   53.37   0
   1   2 -13   -2.96   47.78   0
   2 -10   3  171.08   20.01   0
   2   7 -11  253.31   47.85   0
   5   5 -15   52.09   49.96   0
   5   7 -14   16.17   48.85   0
   5  12  -7  294.82   41.84   0
   6 -12   6  541.46   34.37   0
   6  -9   6   23.18   25.67   0
   6  -3 -18   -3.77   50.30   0
   6   4 -16  145.77   53.67   0
   7   3 -17   22.71   49.27   0
   8   8 -15   14.41   52.84   0
   9   3 -18   16.47   54.15   0
   9   9 -15  152.29   53.91   0
  10   6 -17   36.87   56.19   0
  10   8 -16   81.58   55.82   0
  11   5 -18  -13.70   53.52   0
  11   7 -17   27.33   56.11   0
  12  14 -11  118.27   57.10   0
  13  12 -14   28.98   53.87   0
  16   9 -17   27.96   57.01   0
  18  12 -15   22.67   57.01   0
  -2  -2  -9  574.56   47.50   0
  -2   0  -8  784.00   44.13   0
  -2   1  -6  286.57   30.62   0
  -1   4  -5 1567.39   41.38   0
   0  -5 -13  261.55   55.28   0
   1  -3 -14  301.62   57.54   0
   2   1 -14  305.23   54.51   0
   3  -5 -16   17.02   51.66   0
   3   8 -11  640.66   54.98   0
   5  -2 -17   -3.30   50.54   0
   5  10 -11  196.89   49.43   0
   5  11  -3   88.67   25.44   0
   6  11 -11   79.64   45.95   0
   6  12  -9  335.99   48.83   0
   7   7 -15  -11.42   49.77   0
   7  10   0   40.50   17.30   0
   7  11  -1   15.68   21.36   0
   8   4 -17   44.63   49.88   0
   8   6 -16   45.91   49.94   0
   9   5 -17   18.96   52.13   0
   9   7 -16   56.14   52.18   0
   9  12 -12  283.59   55.73   0
   9  14  -5  254.29   41.67   0
  11  -2 -20    0.63   54.30   0
  11  12 -13  127.13   56.11   0
  12  -1 -20   24.03   55.79   0
  14  11 -15    5.36   56.41   0
  15  10 -16   18.19   57.08   0
  -1  -2 -11   -0.27   47.41   0
   0   0 -12  607.10   55.91   0
   0   4 -10  461.84   49.35   0
   2  -4 -15    8.18   49.59   0
   2   3 -13   21.33   48.65   0
   2   5 -12  272.66   49.80   0
   2   8  -3  189.99   22.89   0
   2   9  -7    7.58   35.22   0
   3 -10   4  223.65   24.53   0
   3  -7   4  286.55   21.45   0
   3   0 -15   97.88   49.28   0
   3  10  -7  867.27   47.07   0
   4  -1 -16   15.69   48.41   0
   4   9 -11   25.25   44.34   0
   5  -3   5 1072.00   29.10   0
   6  -6   6 1728.02   40.61   0
   7  -2 -18  -11.78   50.36   0
   7  13  -6  326.23   40.70   0
   8  -5   7  973.14   37.68   0
   9  -2 -19  -11.94   52.72   0
   9  13 -10   23.25   49.35   0
  15  13 -13   -2.29   55.15   0
  -2  -9  -8  731.51   47.61   0
  -2  -5  -9  233.25   42.78   0
  -2  -1  -4  109.22   19.72   0
  -1   2  -9   56.09   43.21   0
  -1   3  -4   89.76   21.17   0
   0 -10   1 1881.31   27.05   0
   0   2 -11  103.77   46.34   0
   2   6  -1 1853.60   25.37   0
   3   9  -3 1460.89   35.66   0
   4  10  -9  145.85   43.27   0
   4  10  -3  550.90   28.93   0
   5  11  -9  266.72   45.18   0
   6  11  -2  137.29   22.86   0
   7   2   5  160.59   19.18   0
   8  11 -12   79.91   51.58   0
  10  -1 -19    9.48   52.15   0
  10  11 -13   87.80   54.18   0
  11  -3   8   38.16   29.87   0
  12  11 -14    4.20   49.42   0
  13  10 -15   32.66   53.68   0
  13  13 -12   88.95   56.32   0
  14   9 -16   67.75   56.35   0
  15   6 -18  -12.33   54.79   0
  15   8 -17   15.98   54.17   0
  16  12 -14   13.55   56.07   0
  17  11 -15   10.10   58.28   0
  18  10 -16  -13.44   54.99   0
  -2 -10  -7 2118.18   52.53   0
  -1   2  -3  153.63   17.08   0
   1  -1 -13  339.00   51.80   0
   2   7  -2 1154.81   27.03   0
   3   2 -14   74.47   48.21   0
   5  -5 -17   11.92   47.78   0
   5   0 -16   62.97   50.69   0
   6  -1 -17   76.23   48.67   0
   7  10 -12  151.65   51.66   0
   8  -1 -18  -43.30   47.13   0
  10   0   7  435.78   30.82   0
  11  -5 -20   16.00   52.13   0
  11   0 -19   -6.75   52.36   0
  11  13 -11  102.47   52.53   0
  11  14  -9   65.06   50.79   0
  12   1 -19    3.83   52.90   0
  13   2 -19    2.73   53.26   0
  13  14 -10   31.82   54.64   0
  14   3 -19   -5.54   53.01   0
  14   7 -17   12.90   55.61   0
  -2  -3  -8   26.54   34.30   0
  -2  -1  -7  477.22   35.81   0
  -1   3  -7  512.30   38.24   0
   0 -15   0 3527.76   37.24   0
   0  -3 -12  158.90   50.45   0
   1   5 -10 1077.64   55.55   0
   3 -18   3  376.59   32.50   0
   3 -13   4  506.25   30.56   0
   3   4 -13   45.77   45.90   0
   4 -18   4  993.07   40.22   0
   4 -10   5  677.24   31.09   0
   4  -7   5   94.62   23.21   0
   4  -4 -16  101.31   50.42   0
   4   1 -15   44.17   47.32   0
   4   7 -12  133.57   47.07   0
   5   8 -12  201.07   48.32   0
   6   9 -12  410.09   52.43   0
   7  -9   7  328.14   31.75   0
   7   0 -17   -5.11   50.74   0
   8  12 -10  101.48   46.88   0
   9  -5 -19    2.71   52.04   0
   9   0 -18   10.20   49.28   0
  10  14  -7  551.44   50.20   0
  11  10 -14  136.20   51.89   0
  12   9 -15   91.69   52.53   0
  13   4 -18  -32.92   54.13   0
  13   8 -16   28.14   55.01   0
  14   5 -18    7.71   53.67   0
  14  12 -13   47.66   54.32   0
  20  11 -15   11.23   54.45   0
   0  -4   1 1164.94   15.34   0
   1 -13   2  113.62   22.42   0
   1   1 -12   12.37   44.90   0
   1   3 -11    0.84   43.51   0
   1   7  -6  472.71   34.62   0
   3  -4   4 1841.86   32.38   0
   3  -3 -15  150.61   50.23   0
   4   3 -14   35.19   46.85   0
   4   5 -13   98.50   47.36   0
   5   2 -15  -15.89   48.55   0
   5  10  -2 1583.80   33.61   0
   6   1 -16   58.46   48.03   0
   8   9 -13    8.54   50.55   0
   8  13  -5  213.02   37.71   0
   9  -1   7 1388.60   39.70   0
  10  -4   8  978.83   39.66   0
  10   1 -18   22.48   52.42   0
  10   9 -14   43.65   52.35   0
  10  12 -11  230.32   54.40   0
  11   2 -18  -11.69   51.46   0
  12  -4 -20   -2.20   50.70   0
  12   3 -18  -12.23   53.62   0
  12  12 -12   57.71   55.97   0
  13  -3 -20  -25.14   53.43   0
  13   6 -17  -38.14   53.14   0
  15  11 -14   -0.23   54.17   0
  16  10 -15   42.33   57.18   0
  16  13 -12  110.59   57.49   0
  -1  -3 -10  243.58   48.31   0
   0  -6 -12  922.88   61.58   0
   0   5  -5 3213.65   54.06   0
   1  -4 -13   95.96   49.92   0
   1   6  -8  281.95   41.38   0
   2   6 -10  248.03   44.54   0
   3   6   0 2337.39   21.18   0
   3   8  -2 1611.30   31.15   0
   4 -13   5  696.61   34.31   0
   4   9  -2  335.86   22.60   0
   5   4 -14   44.14   48.98   0
   5   6 -13   39.00   46.49   0
   5  11  -6  323.43   38.39   0
   6  -4 -17  -11.91   46.69   0
   6   1   5  414.08   22.17   0
   6   7 -13  113.24   50.06   0
   6  10  -1  164.40   19.38   0
   7   2 -16   11.35   50.02   0
   7   8 -13   78.20   49.18   0
   7  11 -10   26.14   44.78   0
   7  12  -8  219.49   43.58   0
   8  -4 -18  -11.68   49.50   0
   8   1 -17   58.36   48.20   0
   9   2 -17   29.88   49.77   0
   9   8 -14  245.84   57.08   0
  10  -4 -19  -10.07   51.31   0
  10  13  -9   47.11   47.08   0
  11   8 -15   61.62   50.72   0
  12   7 -16   45.95   52.68   0
  12  14  -8  214.25   52.80   0
  -2  -9  -5   59.59   24.93   0
  -2  -7  -7  351.90   35.84   0
  -2  -2  -6  261.46   29.45   0
  -1  -6 -10  144.54   49.06   0
  -1  -1  -9   95.36   42.46   0
  -1   1  -8  578.38   41.99   0
   0  -1 -11   28.56   43.37   0
   0   1 -10 1748.69   64.31   0
   2 -18   2   59.75   27.79   0
   2  -5 -14   39.59   47.79   0
   2   0 -13  289.98   49.72   0
   2   8  -6  388.06   33.59   0
   3  -6 -15   -7.76   45.96   0
   3   7 -10   -7.85   40.31   0
   4  10  -6  112.26   35.68   0
   5 -10   6 2281.42   47.46   0
   5  -3 -16    3.69   46.77   0
   6   3 -15   34.28   48.11   0
   6   5 -14   -7.87   47.20   0
   6  10 -10  358.10   48.79   0
   7  -6   7  113.95   27.84   0
   7   4 -15   35.88   51.23   0
   7   6 -14   32.41   49.71   0
   8   3 -16   29.71   47.75   0
   8   7 -14  126.80   52.41   0
   9   4 -16   41.27   50.88   0
  10   3 -17   72.97   50.46   0
  10   7 -15   38.02   49.65   0
  11  -3 -19  -23.67   50.67   0
  11   6 -16   21.79   50.47   0
  11  14  -6   79.95   42.57   0
  13  11 -13   90.88   52.77   0
  14  13 -11   23.64   55.07   0
  17   7 -17  -16.52   52.61   0
  17  12 -13  140.17   59.13   0
  19  10 -15   18.07   55.23   0
  -2  -8  -6  535.80   33.50   0
  -2  -4  -4 1552.94   31.80   0
  -1   2  -6  304.39   30.92   0
   2   4 -11   30.04   42.37   0
   2   7  -8   70.09   37.65   0
   3   7  -1  639.17   19.63   0
   3   9  -6  504.86   37.45   0
   4  -2 -15   26.37   45.75   0
   4   8 -10   57.23   41.21   0
   5 -13   6  870.91   38.52   0
   5  -7   6  203.76   26.72   0
   5   9 -10   73.63   41.61   0
   6  11  -8  141.64   40.23   0
   7  -3 -17   17.99   49.08   0
   8   5 -15   20.03   48.47   0
   9  -5   8 1378.91   44.40   0
   9  -3 -18  -17.02   48.17   0
   9   6 -15  102.68   50.12   0
   9  11 -11  110.38   49.86   0
   9  13  -7  542.20   47.52   0
   9  13  -4   62.89   35.69   0
  11  11 -12   70.01   51.94   0
  12  -2 -19   14.15   51.05   0
  14  10 -14   34.38   50.21   0
  15   1 -19   -9.18   53.08   0
  15   9 -15  -14.47   53.40   0
  16   8 -16    2.34   54.19   0
  18  11 -14   91.42   56.58   0
  -2  -7  -4  156.18   19.54   0
  -2  -3  -5 1164.48   34.43   0
   0   4  -7 1572.56   49.49   0
   1  -2 -12   75.23   45.95   0
   3   8  -8   64.36   38.37   0
   4  -4   5 3174.54   44.53   0
   5   9  -1  293.43   19.16   0
   5  10  -8  991.71   50.24   0
   6   9   0  829.17   19.39   0
   8  -2   7 1528.84   40.54   0
   9  12  -9   17.17   44.57   0
  13  -6 -20    6.33   50.12   0
  13  -1 -19   -0.84   51.49   0
  14   0 -19  -23.66   51.99   0
  15  12 -12  138.85   56.00   0
  16   4 -18   20.84   53.20   0
  16   6 -17  -11.70   52.00   0
  -2  -5  -6  262.64   28.65   0
   3 -16   4  568.10   35.35   0
   3   1 -13   62.20   44.79   0
   3   3 -12   58.48   45.30   0
   3   5 -11  125.04   43.63   0
   4 -16   5 1632.77   45.31   0
   4   0 -14  147.80   48.74   0
   4   8  -1  142.73   16.65   0
   4   9  -8  106.13   37.10   0
   5  -6 -16   -1.40   45.79   0
   5  -1 -15   61.96   47.39   0
   6  -2 -16   16.59   46.14   0
   8  -2 -17   22.80   47.51   0
   8  10 -11  310.43   49.53   0
  10  -2 -18   -9.97   47.81   0
  10  10 -12   24.37   50.24   0
  11  -1 -18   23.38   51.87   0
  12  10 -13   21.62   52.18   0
  13   9 -14   17.36   50.13   0
  14  -5 -20  -16.15   51.69   0
  14   8 -15   25.60   51.63   0
  15   3 -18   -5.33   51.82   0
  15   5 -17   16.22   53.72   0
  15   7 -16   77.84   55.31   0
  -2  -6  -5  221.51   24.82   0
  -1  -4  -9  394.34   42.81   0
  -1  -3  -1   10.09    6.40   0
   0 -13   1   69.67   19.33   0
   0  -7 -11  163.79   49.12   0
   1   0 -11    5.39   41.62   0
   2  -3 -13   49.59   44.29   0
   3  -4 -14  105.49   49.10   0
   4  -5 -15   -9.46   45.21   0
   4   6 -11   22.93   41.61   0
   5   7 -11  276.80   47.41   0
   6 -10   7 2801.38   54.27   0
   6   8 -11   -6.14   44.03   0
   7  -6 -17   -1.98   47.98   0
   7   9 -11  752.95   54.61   0
   8  12  -7  522.80   44.80   0
   9  -6 -18    0.72   49.61   0
  11  -6 -19   13.44   49.49   0
  11  12 -10   67.80   50.32   0
  11  13  -8   22.58   46.76   0
  12   0 -18   17.75   51.68   0
  13   1 -18    6.21   51.90   0
  13  12 -11   54.35   50.78   0
  14   2 -18   12.20   51.56   0
  15  13 -10    9.72   53.56   0
  16  11 -13  -16.05   50.87   0
  17  10 -14   -1.42   53.91   0
  18   9 -15   55.01   54.67   0
  -1   0  -7  267.17   32.78   0
   0  -2 -10  429.82   48.22   0
   1  -5 -12   70.69   46.54   0
   1   2 -10 1232.51   55.67   0
   4   2 -13    8.58   43.57   0
   4   4 -12    1.90   42.37   0
   5   0   5 2471.27   37.25   0
   6   0 -15   36.58   47.47   0
   6  11  -5  552.29   38.51   0
   7  -1 -16   32.63   47.19   0
   8  -6   8  349.18   34.39   0
   9  -1 -17   33.71   46.78   0
  10  13  -6  237.71   42.65   0
  11   9 -13  121.98   53.85   0
  12  -5 -19    3.40   50.22   0
  12   8 -14  185.42   53.53   0
  13   3 -17    0.84   52.65   0
  13   7 -15   25.70   50.75   0
  13  13  -9   61.34   52.18   0
  14   4 -17   -2.72   51.83   0
  14   6 -16   15.11   51.47   0
  18  12 -12   66.38   55.79   0
  19  11 -13   -7.04   54.24   0
  21   9 -15   22.67   53.60   0
  -1  -2  -8  250.49   35.18   0
   0   0  -9 9291.78  110.44   0
   2  -6 -13   -2.17   45.72   0
   2  -1 -12   43.38   43.63   0
   3  -7 -14   28.11   46.26   0
   4   7   0  987.87   17.31   0
   5   1 -14   95.53   45.53   0
   5   5 -12  149.14   47.21   0
   5   8   0   86.37   13.17   0
   6  -7   7   81.47   27.78   0
   6  -5 -16    8.19   46.26   0
   8   8 -12  162.40   49.97   0
   8  12  -4  207.48   34.00   0
  10  -5 -18    5.81   49.48   0
  10  -1   8  115.42   30.56   0
  10   8 -13  281.62   55.13   0
  11   1 -17   30.10   47.56   0
  12   2 -17    2.31   49.25   0
  13  -4 -19   32.96   50.94   0
  14  11 -12   84.40   52.93   0
  18   7 -16    3.53   52.20   0
  -1 -10   0 1319.08   19.16   0
   1  -8   3  650.92   23.63   0
   2 -11   4  287.77   25.96   0
   3  -8   5  513.40   29.43   0
   3   6  -9  322.05   42.55   0
   3   8  -5  774.60   35.97   0
   5  -4 -15  -10.10   44.91   0
   5   3 -13  120.31   45.32   0
   5  10  -5  431.80   33.32   0
   6   6 -12    5.12   43.70   0
   7   1 -15   41.51   46.81   0
   7   7 -12   26.98   44.75   0
   7  11  -7  254.56   39.81   0
   8  -5 -17   -1.78   46.85   0
   9   1 -16    4.45   47.11   0
  10   2 -16    4.27   48.51   0
  10  11 -10  157.14   47.55   0
  11   3 -16   46.22   50.11   0
  11   7 -14   63.46   51.71   0
  12   4 -16   24.05   48.54   0
  12   6 -15   87.04   49.96   0
  12  11 -11  204.76   52.48   0
  14  -3 -19   20.86   50.06   0
  15  -7 -20   -6.66   50.47   0
  15  -2 -19   31.06   50.77   0
  15  10 -13   -8.06   49.77   0
  16  -1 -19  -31.97   51.07   0
  16   9 -14   16.15   49.95   0
  16  12 -11  -32.26   52.57   0
  17   8 -15   79.54   53.69   0
  18   5 -17   14.98   51.42   0
  -1 -13  -3   82.17   14.34   0
   0   3  -6  110.60   26.45   0
   0   3  -3 1988.64   33.34   0
   1 -16   2  314.49   28.17   0
   1 -11   3  647.03   27.85   0
   2  -1   3  152.46   13.17   0
   2   1 -11  -19.32   40.11   0
   2   3 -10   75.09   40.17   0
   2   6  -7 1697.28   50.49   0
   3  -2 -13    9.24   42.37   0
   4  -3 -14  181.77   46.22   0
   4   9  -5  688.74   34.28   0
   5   8  -9   98.55   40.03   0
   6   4 -13  136.11   46.57   0
   6   9  -9  181.05   41.79   0
   7  -4 -16   73.62   48.99   0
   7   5 -13   29.21   45.06   0
   8   6 -13  -21.47   45.91   0
   9   3 -15   38.33   49.65   0
   9   7 -13  158.51   49.48   0
  10   4 -15   91.26   50.26   0
  10   6 -14    0.18   48.05   0
  10  12  -8  346.66   46.84   0
  11  -4 -18  -20.15   48.43   0
  11   5 -15   10.39   47.16   0
  11  13  -5  429.09   43.85   0
  12  13  -7  756.55   53.99   0
  17   2 -18   10.67   51.54   0
  17   6 -16   15.57   52.22   0
  21   7 -16   19.69   51.77   0
  -1  -8  -8    1.40   37.66   0
  -1  -5  -8  178.53   36.21   0
   1  -3 -11   -3.97   39.99   0
   3  -1   4   62.39   15.32   0
   4 -11   6  136.98   28.36   0
   4  -8   6  415.79   30.98   0
   5  -7 -15   24.21   45.07   0
   6  10  -7 1345.86   50.10   0
   8   4 -14   89.52   47.19   0
   9  -4 -17  -10.19   47.54   0
   9  -2   8   60.38   28.71   0
   9   5 -14   19.47   46.40   0
   9  10 -10   41.91   44.89   0
   9  12  -6   76.45   37.31   0
   9  12  -3  465.11   34.35   0
  12  -3 -18  -13.45   49.35   0
  12  12  -9  344.36   51.52   0
  13  -7 -19  -10.90   50.79   0
  13  -2 -18  -19.72   50.45   0
  13  10 -12   24.02   50.22   0
  14  12 -10   54.32   51.70   0
  14  13  -8   -3.29   49.89   0
  15   0 -18  -19.38   51.56   0
  16   1 -18   36.34   51.16   0
  16   7 -15    0.69   50.28   0
  17   4 -17   23.80   50.63   0
  17  11 -12   -3.67   52.46   0
  20   8 -15  -14.72   51.72   0
  -1  -1  -6  271.23   29.92   0
  -1   0  -4 2236.86   38.32   0
   1   3  -8  278.05   38.41   0
   2  -5   4  517.30   22.90   0
   2  -4 -12   75.32   43.41   0
   3 -14   5  320.62   32.38   0
   3   4 -10  243.82   41.61   0
   3   7  -7  188.68   35.22   0
   4  -6 -14   17.61   44.88   0
   4   8  -7 1396.21   49.98   0
   6  -3 -15   24.49   43.94   0
   6   0   6 1157.63   32.55   0
   7  -7   8 1043.16   40.75   0
   7  11  -4  872.49   36.75   0
  10  -3 -17   10.57   48.23   0
  11  10 -11  187.93   50.44   0
  14  -1 -18  -10.99   50.37   0
  14   9 -13   29.01   48.97   0
  15   8 -14   52.28   48.82   0
  16   3 -17   28.22   51.74   0
  16   5 -16   20.44   51.30   0
  18  10 -13   -1.48   50.43   0
  19   9 -14   12.97   51.12   0
  22   9 -14   -9.85   51.92   0
  -1  -3  -7  541.04   36.02   0
   0  -8   2 6972.08   50.92   0
   1  -6 -11  462.63   50.07   0
   1  -5   3  149.15   15.32   0
   1  -1 -10 1626.88   58.54   0
   1   1  -9   63.13   38.40   0
   2 -14   4  910.73   35.34   0
   3  -5 -13   38.19   41.64   0
   3  -5   5 1101.47   32.13   0
   3   2 -11   32.65   39.94   0
   4  -1 -13   81.51   42.59   0
   5  -2 -14   42.05   43.06   0
   6  -4   7  968.48   35.84   0
   7  -7 -16   30.66   45.34   0
   7   6   4  697.82   19.12   0
   8  -3 -16   26.17   46.82   0
   8   9 -10  928.13   55.46   0
   9  11  -8  529.93   47.19   0
  11  -7 -18  -15.71   49.88   0
  11  -2 -17    6.37   47.25   0
  12   9 -12  166.90   51.36   0
  14  -6 -19    8.27   50.58   0
  15   2 -17   -2.57   51.60   0
  15  11 -11  203.35   54.65   0
  20   4 -17  -23.50   49.69   0
  20   6 -16  -11.16   51.15   0
  21  10 -13   79.50   54.26   0
   0  -3  -9  728.94   43.70   0
   0   1  -7  343.28   33.59   0
   0   2  -2   10.84   11.02   0
   1  -1   2    2.11    7.41   0
   2  -7 -12  213.50   45.60   0
   3  -8 -13   70.62   43.90   0
   4  -1   5 1508.82   31.22   0
   4   1 -12   65.28   43.01   0
   4   5 -10  103.72   39.03   0
   5  -8   7 1129.54   39.58   0
   5   6 -10  421.50   45.67   0
   7  -2 -15   21.59   43.42   0
   7   8 -10   41.71   42.40   0
   8  -3   8  878.49   37.97   0
   9  -7 -17   -0.58   45.24   0
   9  -2 -16   31.53   45.85   0
  10   9 -11  191.31   49.57   0
  12  -1 -17   11.61   45.87   0
  13   0 -17    7.28   46.62   0
  13   8 -13   59.85   50.72   0
  14   1 -17  -29.79   49.42   0
  14   7 -14   67.90   48.93   0
  15  -5 -19    6.26   49.50   0
  15   4 -16    6.90   49.25   0
  15   6 -15   43.14   46.83   0
  16  -4 -19   -4.50   49.47   0
  17  -3 -19  -31.81   48.78   0
  -1  -9  -7  523.85   38.96   0
   0  -1  -8  614.04   39.99   0
   1 -14   3  636.77   30.95   0
   2  -2 -11  113.19   41.67   0
   2   4  -8  -22.56   34.62   0
   2   6  -4  319.74   25.31   0
   4  -5   6  546.49   29.82   0
   4   3 -11  -16.19   38.96   0
   5   0 -13  218.81   45.08   0
   6  -6 -15  174.86   48.60   0
   6  -1 -14  102.37   44.52   0
   6   5   4  215.54   15.20   0
   6   7 -10  390.10   44.45   0
   6  10  -4  867.89   35.30   0
   8   1   7 1308.05   37.72   0
   8  10  -8  106.01   40.34   0
   9   8 -11   46.26   46.28   0
  11   8 -12  148.95   50.52   0
  11  11  -9   -6.56   42.60   0
  11  12  -7  311.56   44.24   0
  12  -6 -18   -1.35   48.50   0
  13  11 -10  307.43   51.46   0
  14   3 -16   37.84   46.57   0
  14   5 -15    4.55   48.16   0
  16  10 -12   15.46   49.13   0
  17   9 -13   19.12   47.14   0
  18   8 -14  135.04   51.79   0
  19   1 -18  -18.98   48.53   0
  19   3 -17   18.63   50.19   0
  19   5 -16   -2.10   49.40   0
  22   7 -15   57.44   52.55   0
  -1  -6  -7  128.85   30.21   0
   0  -9  -9 1255.49   53.60   0
   3   4   2  116.41    6.90   0
   5  -5 -14   87.81   44.59   0
   5   2 -12  261.63   46.24   0
   5   4 -11   77.46   40.25   0
   8  -6 -16   21.39   46.18   0
   8  -1 -15   -0.44   44.50   0
  10  -6 -17   22.07   47.24   0
  11   0 -16   68.41   47.69   0
  12   1 -16   14.05   45.64   0
  12   7 -13   12.54   49.00   0
  13  -5 -18  -11.39   49.29   0
  13   2 -16    5.02   46.08   0
  13   4 -15   75.41   49.41   0
  13   6 -14    0.60   48.20   0
  15  12  -9  353.13   53.78   0
  18   0 -18   18.21   49.99   0
  18  11 -11   83.17   51.87   0
   1  -4 -10  276.49   42.95   0
   2   0 -10  398.80   42.68   0
   3  -3 -12  228.84   42.17   0
   4  -4 -13   16.30   40.14   0
   5  -1   6  189.06   23.48   0
   6   1 -13    4.64   42.01   0
   6   5 -11   49.05   40.64   0
   7  -4   8  520.68   35.36   0
   7   0 -14  124.06   45.60   0
   7   6 -11  104.35   42.45   0
   7   9  -8   97.50   37.54   0
   8   7 -11  132.53   43.73   0
   8  11  -3 1553.27   39.45   0
   9   0 -15  252.92   50.77   0
  10   7 -12  146.66   49.68   0
  12   3 -15   19.22   47.36   0
  12   5 -14  267.09   53.21   0
  14  -4 -18   -1.07   48.89   0
  14  10 -11   22.55   48.04   0
  15  -8 -19  -16.92   49.60   0
  15  -3 -18    4.25   48.23   0
  16  -2 -18    4.82   48.86   0
  17  -1 -18   17.48   48.52   0
  18   2 -17  -10.05   49.36   0
  18   6 -15   92.28   51.66   0
  19  10 -12   13.28   50.13   0
  20   9 -13   30.47   51.31   0
  21   8 -14   34.46   50.04   0
  22   5 -16   29.05   48.74   0
  24   8 -14    6.83   48.92   0
  -1  -2  -2  372.84   13.44   0
   0  -5   2  659.17   17.82   0
   1   4  -3  179.87   19.13   0
   2   5  -6  421.13   31.43   0
   4   6  -8  827.65   45.57   0
   4   8  -4  119.14   23.88   0
   5  -5   7   26.72   26.26   0
   7  -5 -15   -7.21   43.56   0
   7   2 -13  -21.80   42.22   0
   7   4 -12  140.19   45.83   0
   8   1 -14  103.83   46.09   0
   9   6 -12  146.86   46.44   0
  11  -5 -17    0.02   46.40   0
  11   2 -15   -1.75   46.45   0
  11   6 -13  145.65   48.93   0
  12  10 -10   95.68   46.86   0
  15   9 -12   77.15   49.83   0
  16  -7 -19    6.45   48.02   0
  16   8 -13   87.62   48.70   0
  17   7 -14    0.14   46.36   0
  18   4 -16   -0.68   48.57   0
  -1 -10  -6  145.89   30.13   0
   0 -16   1 1978.76   36.44   0
   1   2  -7  422.25   34.51   0
   2  -5 -11   66.00   40.14   0
   3  -1 -11   -1.28   38.38   0
   5  -8 -14  115.54   42.22   0
   5   7  -8  245.05   36.73   0
   8   3 -13  294.15   48.74   0
   8   5 -12   10.74   42.24   0
   9  -5 -16   44.96   45.71   0
   9  -3   9  182.83   33.57   0
   9   4 -13  -15.50   44.19   0
  10   3 -14   -5.59   44.87   0
  10   5 -13  168.36   47.71   0
  10  11  -7  231.49   40.63   0
  12  -4 -17   -1.13   43.80   0
  13  -8 -18    2.65   49.24   0
  16   0 -17   10.80   50.05   0
  16  11 -10  157.20   52.29   0
  17  -6 -19  -16.78   48.16   0
  17   1 -17   47.34   48.27   0
  17   3 -16   36.24   50.14   0
  17   5 -15   32.91   47.46   0
  18  -5 -19  -14.44   49.64   0
  21   6 -15    5.01   49.10   0
   0  -4  -8  369.15   35.92   0
   1  -7 -10  132.18   41.54   0
   1  -2  -9  147.08   38.06   0
   2  -9   5  155.62   25.36   0
   3 -12   6  512.01   34.93   0
   3  -9   6  173.88   28.06   0
   3  -6 -12   13.48   40.09   0
   3   3  -9  177.92   37.34   0
   4  -7 -13   68.29   40.10   0
   4  -2 -12   94.97   40.87   0
   5  -3 -13   60.39   41.78   0
   9   9  -9  716.87   50.14   0
  10  -4 -16   73.42   46.98   0
  12  12  -6  413.66   44.78   0
  13  -3 -17    7.44   44.84   0
  13   9 -11  -29.14   46.61   0
  14  -2 -17    7.03   44.96   0
  14  11  -9  159.79   48.59   0
  15  -1 -17    3.02   46.80   0
  17  10 -11   -1.46   50.16   0
  20   7 -14   42.27   48.97   0
  21   2 -17  -14.32   47.48   0
  24   6 -15   27.86   47.71   0
  -1 -13   0  185.10   17.53   0
  -1  -7  -6  100.23   26.92   0
   0 -14   2 1515.65   35.53   0
   1   0  -8  558.94   37.72   0
   2  -8 -11  171.74   43.19   0
   2  -2   4 1285.18   26.96   0
   3  -9 -12  907.47   52.70   0
   3  -2   5 1229.71   29.80   0
   3   1 -10  295.62   39.85   0
   4  -9   7 3868.90   61.59   0
   4   7  -6  137.30   29.33   0
   5   8  -6  857.29   40.26   0
   6  -1   7  351.07   28.82   0
   7  -8 -15   63.56   43.02   0
   7  10  -3  339.32   27.33   0
   8  -4 -15    9.88   42.02   0
   9  -8 -16   55.88   46.02   0
  11   9 -10  180.41   46.18   0
  11  12  -4  455.21   39.27   0
  12  11  -8  326.62   46.55   0
  14  -7 -18   10.23   48.38   0
  14   8 -12  192.15   50.63   0
  14  12  -7  583.94   52.42   0
  15   7 -13   16.35   47.09   0
  16   2 -16    1.02   47.37   0
  16   4 -15   48.83   46.97   0
  16   6 -14   -8.61   43.98   0
  18   9 -12  234.67   50.78   0
  19  -2 -18  -19.33   48.81   0
  19   8 -13   83.08   48.02   0
  23   7 -14   57.05   49.00   0
  -1 -12  -4 2532.68   33.90   0
  -1 -11  -5 1764.28   37.40   0
   0  -2  -7  734.60   36.25   0
   1 -12   4  225.24   28.15   0
   1   3  -5 1672.25   39.87   0
   2  -6   5 1005.31   33.03   0
   4   0 -11  217.45   41.39   0
   4   4  -9   41.74   34.81   0
   6  -5   8  152.84   30.42   0
   7  -3 -14   37.16   41.93   0
   8   8  -9  233.16   42.17   0
   9  -3 -15   34.79   45.45   0
   9  10  -7  226.80   39.00   0
  11  -3 -16    3.70   44.95   0
  12   8 -11  144.44   47.92   0
  15  -6 -18   15.68   48.98   0
  15   1 -16    2.44   44.76   0
  15   5 -14   15.12   46.72   0
  16  -5 -18    8.10   49.01   0
  17  -9 -19  -18.51   48.51   0
  17  -4 -18    9.56   49.23   0
  18  -3 -18    5.08   48.30   0
  20   1 -17    2.29   48.61   0
  20   3 -16   52.17   49.25   0
  20   5 -15   -4.32   48.24   0
  21   9 -12   52.84   50.98   0
  22   8 -13   -3.03   47.84   0
   0  -7  -8 1317.35   46.72   0
   0   1  -4 2352.78   39.33   0
   1 -17   3  236.97   31.45   0
   2  -3 -10 1129.42   49.65   0
   2   3  -7  128.43   29.23   0
   3  -6   6   64.64   25.03   0
   4  -2   6  290.25   24.94   0
   4   2 -10    4.93   35.82   0
   5  -1 -12   67.19   39.24   0
   6  -7 -14   46.90   41.41   0
   6  -2 -13    9.40   39.71   0
   6   6  -9  330.51   40.86   0
   7   7  -9   49.90   36.59   0
   8   0   8 1436.14   42.36   0
  10   8 -10  498.94   49.80   0
  12  -7 -17   15.14   46.86   0
  13  -1 -16   45.17   44.76   0
  13   7 -12   90.54   48.34   0
  14   6 -13   95.54   48.69   0
  15   3 -15   92.80   46.65   0
  15  10 -10   36.81   46.04   0
  18  -8 -19  -11.50   48.79   0
  19  -7 -19   -5.92   49.17   0
  19   0 -17    1.87   48.13   0
  19   6 -14   22.30   47.09   0
  23   5 -15   19.22   46.98   0
  -1  -3  -4 2226.59   36.30   0
   1  -6   4 2466.58   38.75   0
   1  -5  -9  394.15   38.36   0
   2   5  -3   38.23   17.55   0
   3  -4 -11   -9.57   37.89   0
   4  -6   7  872.99   36.22   0
   5  -6 -13   59.45   39.92   0
   8  -7 -15   94.56   43.92   0
   8  -2 -14    6.07   42.33   0
  10  -7 -16  -12.07   45.15   0
  10  -2 -15   52.64   44.55   0
  11  -1 -15   73.78   47.58   0
  11  10  -8   88.30   41.62   0
  13  -6 -17   49.39   47.58   0
  13  10  -9  198.67   47.53   0
  14   2 -15   -3.75   44.53   0
  14   4 -14    2.06   44.16   0
  16   9 -11   99.43   49.82   0
  17  11  -9  103.79   49.14   0
  18   7 -13   53.82   45.17   0
  19   2 -16    1.02   47.92   0
  23   3 -16   17.84   47.63   0
  -1  -8   1 1164.88   20.98   0
   0  -9   3 3561.83   44.57   0
   1  -2   3  150.36   12.85   0
   2  -1  -9   79.46   35.56   0
   2   1  -8  183.57   31.33   0
   4  -5 -12   14.99   36.18   0
   5   3 -10  305.19   39.99   0
   6   9  -3 1288.53   33.47   0
   7  -1 -13  -12.02   40.30   0
   8   9  -7  991.05   45.52   0
   8  10  -5 1479.16   46.02   0
   9  -1 -14  139.67   44.92   0
   9   7 -10   36.62   40.22   0
  11   7 -11  470.59   50.22   0
  11  11  -6   40.25   37.32   0
  12   6 -12  342.78   51.25   0
  13   1 -15    3.46   43.72   0
  13   3 -14   19.79   47.17   0
  13   5 -13   12.83   44.87   0
  14  -5 -17    7.57   43.21   0
  15  -9 -18  -14.77   47.90   0
  17  -2 -17  -12.06   47.81   0
  17   8 -12  150.97   48.93   0
  18  -1 -17    0.93   46.52   0
  22   6 -14  -10.54   46.94   0
  25   6 -14  -20.18   46.53   0
  -1  -8  -5  119.63   23.56   0
   1  -8  -9  675.29   44.76   0
   2   4  -5 1189.61   36.24   0
   3   4  -7  671.91   35.73   0
   5  -9 -13   83.56   40.50   0
   5  -2   7   83.33   25.22   0
   5   3   5  456.75   21.29   0
   6   2 -11  201.63   40.27   0
   6   4 -10  185.75   38.96   0
   7  -6 -14   58.25   42.78   0
   7  -1   8  187.23   30.14   0
   7   5 -10  222.98   40.72   0
   8   0 -13  756.71   54.44   0
   8   6 -10  733.22   48.60   0
  10   0 -14  402.91   50.78   0
  10   6 -11  112.91   45.42   0
  11  -6 -16    5.44   45.26   0
  11   1 -14  247.51   50.27   0
  12   2 -14   69.08   45.21   0
  12   4 -13    8.02   45.71   0
  13  11  -7   80.34   42.37   0
  15  -4 -17   20.10   44.63   0
  15  11  -8   47.72   46.31   0
  16  -8 -18   11.88   48.57   0
  16  -3 -17    4.24   45.55   0
  18   1 -16    8.33   48.19   0
  18  10 -10   99.13   49.42   0
  21  -3 -18   -5.68   46.33   0
  21   7 -13  -19.18   46.24   0
  22   0 -17   13.21   47.10   0
  22   4 -15   37.70   47.84   0
  24   7 -13   46.79   48.79   0
   0 -12   3  161.80   25.40   0
   0  -5  -7   11.72   28.04   0
   1 -15   4  288.63   32.34   0
   1   1  -6  323.35   28.43   0
   1   3  -2 1466.64   24.57   0
   2  -6 -10  -12.37   36.29   0
   3  -7 -11   21.68   37.87   0
   3  -2 -10 1101.88   49.15   0
   3   6  -3 1050.71   28.53   0
   4  -8 -12  -17.51   37.43   0
   5   8  -3   54.49   20.81   0
   7   1 -12  269.61   44.09   0
   7   3 -11  151.12   40.80   0
   7   8  -7  332.02   36.91   0
   8   4 -11  106.06   42.58   0
   9  -6 -15   60.81   43.18   0
   9   1 -13   -1.28   42.01   0
   9   5 -11  128.89   42.83   0
  10   2 -13   53.44   45.50   0
  10   4 -12  152.80   46.28   0
  10   9  -8    4.57   38.59   0
  11   3 -13  103.42   45.88   0
  11   5 -12  220.38   46.76   0
  12  -5 -16   -8.54   45.79   0
  14   9 -10   61.64   44.72   0
  17  -7 -18   -1.31   46.46   0
  17   0 -16    9.08   46.60   0
  17   6 -13   14.99   45.50   0
  18  -6 -18  -11.26   48.10   0
  18   3 -15   42.52   45.31   0
  19 -10 -19    8.91   49.46   0
  19  -5 -18   10.38   48.32   0
  19   9 -11   52.23   47.08   0
  20  -4 -18   13.10   46.87   0
  20   8 -12   78.53   47.17   0
  22   2 -16   16.16   46.82   0
  25   4 -15   23.39   48.26   0
   0 -11  -7   75.33   33.25   0
   1  -3  -8  221.27   31.33   0
   2  -9 -10   25.88   38.99   0
   4  -3 -11    6.36   36.45   0
   5  -4 -12   12.75   37.67   0
   5   6  -7  299.66   35.69   0
   6  -5 -13   76.54   38.27   0
   8   2 -12  197.10   43.54   0
   8  10  -2 1540.36   34.34   0
   9   3 -12  661.42   51.35   0
  12   9  -9  163.52   44.00   0
  13  -9 -17   -3.86   45.40   0
  13  -4 -16   54.25   46.17   0
  15   8 -11  206.09   48.60   0
  16  -1 -16    4.71   44.65   0
  16   7 -12   44.37   47.30   0
  17   2 -15   76.65   46.23   0
  21  -1 -17   21.62   47.82   0
  21   5 -14   46.03   47.07   0
   0  -6   3  794.78   23.40   0
   1  -1  -7  274.32   29.58   0
   2 -10   6  359.15   32.44   0
   3 -10 -11  111.20   39.24   0
   3 -10   7  143.39   31.60   0
   3  -3   6  384.60   27.79   0
   3   2  -8   -6.81   30.84   0
   6  -2   8   18.56   28.89   0
   7  -9 -14   54.82   41.30   0
   8  -5 -14   93.75   41.81   0
   9  -9 -15  226.60   47.01   0
  10  -5 -15   52.77   43.65   0
  10  10  -6  264.95   37.83   0
  11  -9 -16    7.87   46.12   0
  14  -8 -17    5.71   47.42   0
  14  -3 -16   40.75   43.81   0
  16  10  -9   33.81   46.07   0
  20  -2 -17   -5.87   46.75   0
  21   1 -16   21.81   47.88   0
  21   3 -15   74.65   47.30   0
  24   5 -14   17.29   46.56   0
   2  -3   5  990.31   29.13   0
   4   6  -5  630.14   30.85   0
   6   8  -5    0.44   24.01   0
   9   8  -8   88.29   37.50   0
  11  -4 -15   62.30   44.37   0
  11   8  -9  285.30   45.75   0
  13   8 -10  119.09   44.77   0
  14   7 -11   64.75   45.41   0
  14  10  -8  334.44   48.43   0
  15  -7 -17    0.12   45.35   0
  15   6 -12    4.68   45.12   0
  16   1 -15   14.71   43.86   0
  16   3 -14  138.53   46.76   0
  16   5 -13   77.58   44.14   0
  17   9 -10  161.76   48.50   0
  19  -3 -17   20.58   47.42   0
  20   6 -13   76.97   44.44   0
  24   1 -16   28.34   47.91   0
  24   3 -15    8.46   46.86   0
  26   6 -13   14.31   46.67   0
  -1  -6  -4   19.11   17.91   0
  -1  -4  -3 1748.32   26.83   0
   1 -10   5  243.33   28.68   0
   1   2  -4   94.89   19.59   0
   2  -7   6  361.58   29.53   0
   2  -4  -9  554.68   39.72   0
   3  -7   7  583.15   34.34   0
   4  -3   7  336.79   29.20   0
   4  -1 -10  214.32   36.38   0
   4   3  -8  633.56   39.54   0
   5   7  -5  526.91   30.13   0
   6  -8 -13   13.10   38.25   0
   7  -4 -13    1.01   37.43   0
   8  -1   9   20.38   30.80   0
   8   7  -8  355.81   39.69   0
   9  -4 -14   16.13   40.88   0
  12  -8 -16   64.87   47.46   0
  12  10  -7  217.04   41.07   0
  12  11  -5   18.49   36.65   0
  14  -1 -15   36.71   45.33   0
  15   0 -15  145.36   45.80   0
  16  -6 -17   13.48   45.09   0
  17  -5 -17    3.63   44.88   0
  18  -9 -18   11.03   48.27   0
  18  -4 -17    5.48   46.00   0
  18   8 -11  371.75   51.31   0
  19   7 -12   63.96   45.85   0
  20   0 -16  106.38   48.11   0
  20   4 -14   24.45   44.12   0
  21  -6 -18  -28.20   47.35   0
  23   6 -13   23.07   46.13   0
  -1  -9  -4   25.32   18.65   0
   0 -15   3  638.18   33.75   0
   0   0  -3 2434.06   33.32   0
   1 -13   5  958.13   38.92   0
   1  -7   5  413.95   28.58   0
   1  -6  -8  143.75   31.30   0
   1  -3   4   91.88   16.94   0
   2   2  -6  226.24   26.60   0
   4   1  -9  298.69   36.50   0
   5  -7 -12  246.32   39.92   0
   5  -2 -11   62.67   35.59   0
   5   4  -8 1462.77   49.25   0
   6  -3 -12   32.90   36.64   0
   7   6  -8  790.55   43.86   0
   8  -8 -14  798.55   53.36   0
   9  10  -4  820.86   37.56   0
  10  -8 -15   37.90   43.41   0
  10  -3 -14   57.50   43.85   0
  11  11  -3  148.68   32.48   0
  12   7 -10   78.96   43.15   0
  14  11  -6  133.46   42.11   0
  15   2 -14  150.06   45.67   0
  15   4 -13    6.77   43.66   0
  19  -8 -18   -3.45   46.91   0
  19  -1 -16   34.14   47.14   0
  20  -7 -18   13.02   46.60   0
  20   2 -15    8.20   44.87   0
  20   9 -10  105.74   48.41   0
  21   8 -11  211.90   50.43   0
  22   7 -12   11.52   45.34   0
  23  -2 -17    3.85   46.30   0
   3  -5 -10   76.72   33.47   0
   4  -6 -11   25.53   34.84   0
   5  -3   8   -6.43   28.82   0
   6   5  -8  152.73   33.71   0
   7  -2   9   91.84   32.81   0
   7   3   7  109.75   25.72   0
   7   9  -2  805.84   27.22   0
   8  -3 -13  138.45   40.94   0
   9   9  -6  241.53   35.15   0
  10   7  -9  182.68   41.56   0
  13  -7 -16    7.21   44.08   0
  13   6 -11   36.51   44.31   0
  14   1 -14  284.00   48.43   0
  14   3 -13   40.07   45.30   0
  14   5 -12   26.42   42.95   0
  15   9  -9  223.33   47.38   0
  18  -2 -16   21.53   45.51   0
  19   5 -13  105.66   44.87   0
  22  -3 -17   -5.39   46.27   0
  23   0 -16   29.87   46.93   0
  23   2 -15   11.29   46.04   0
  23   4 -14   -8.51   45.33   0
  26   4 -14    4.13   45.73   0
  -1 -14   1  914.82   27.87   0
   2  -2  -8  664.61   35.48   0
   2   0  -7  561.87   33.06   0
   5 -10 -12  150.60   37.33   0
   5   0 -10 1407.10   50.69   0
   5   2  -9  175.54   34.70   0
   6  -1 -11  430.33   41.28   0
   7  -2 -12  236.73   41.09   0
   9  -2 -13   27.20   39.89   0
   9   6  -9  942.47   49.74   0
  11   6 -10  653.08   50.39   0
  12  -1 -14  294.72   48.19   0
  13   0 -14   19.92   42.86   0
  14  -6 -16   34.79   42.90   0
  15 -10 -17   30.02   46.22   0
  16   8 -10   81.10   45.71   0
  17  -3 -16    4.66   43.78   0
  18   6 -12  114.92   46.02   0
  19   1 -15   22.23   43.88   0
  26   2 -15   30.16   46.64   0
  -1  -9   2 1505.19   28.85   0
   0 -12  -6  263.40   30.43   0
   0 -10   4  447.71   27.86   0
   2  -7  -9  163.43   32.25   0
   2   4  -2  605.58   19.10   0
   4  -9 -11   64.07   37.59   0
   6   2   7 1422.97   37.92   0
   7  -7 -13  165.74   38.53   0
   8   5  -9   24.05   36.21   0
   8   8  -6  379.70   35.95   0
   9  -7 -14   66.23   42.00   0
   9  10  -1  514.84   25.57   0
  10  -1 -13   11.71   41.02   0
  11  -7 -15    4.34   41.00   0
  11   9  -7  114.18   37.80   0
  12   1 -13  103.67   45.89   0
  12   5 -11   25.62   41.42   0
  13   4 -12   23.73   42.42   0
  13   9  -8   21.97   39.46   0
  15  -5 -16  -32.08   40.70   0
  16  -9 -17    6.19   44.06   0
  16  -4 -16   26.61   41.36   0
  17   7 -11   47.16   44.43   0
  18   0 -15  184.11   47.63   0
  21  -4 -17   39.60   45.30   0
  22  -1 -16   23.49   46.43   0
  22   5 -13   18.07   44.12   0
  25   5 -13   19.41   46.67   0
   0 -13   4 1992.55   44.50   0
   0  -7   4  172.63   22.45   0
   0  -6  -6 1994.52   42.23   0
   2 -10  -9  597.06   41.59   0
   3  -8 -10  360.72   38.50   0
   3  -3  -9  829.23   42.81   0
   3   1   5 1401.94   29.63   0
   4   1   6  141.75   20.90   0
   6  -6 -12  396.01   41.85   0
   6  -3   9  110.18   33.66   0
   6   1 -10  102.22   35.00   0
   7   0 -11  154.41   38.41   0
   7   4  -9  112.51   35.22   0
   8   9  -4  349.51   29.39   0
   9   0 -12 1788.16   63.88   0
  10   5 -10  480.18   45.42   0
  11   0 -13  318.91   46.61   0
  11  10  -5  861.26   42.84   0
  12  -6 -15   18.16   41.90   0
  12   3 -12   74.27   42.81   0
  13 -10 -16   42.76   45.56   0
  17  -8 -17   33.30   46.08   0
  18  -7 -17   -9.46   46.09   0
  18   2 -14   82.55   44.79   0
  18   4 -13   26.08   42.98   0
  18   9  -9   44.67   44.95   0
  19 -11 -18   -4.39   46.48   0
  19  -6 -17    6.93   44.59   0
  20 -10 -18   -9.37   47.07   0
  20  -5 -17   15.56   44.51   0
  21  -9 -18  -13.21   46.76   0
  21   6 -12  117.04   44.56   0
  22  -8 -18    6.60   45.33   0
  22   1 -15   31.91   45.21   0
  22   3 -14    8.69   44.87   0
  24   6 -12    8.12   46.81   0
  -1 -12   2   99.84   20.59   0
   1  -4  -7  490.87   31.62   0
   1   0  -5 2776.46   44.85   0
   2  -4   6  253.64   26.53   0
   2   3  -4  427.57   23.27   0
   3 -11 -10   34.32   36.85   0
   3  -4   7  387.53   30.60   0
   5  -5 -11   53.64   34.89   0
   7 -10 -13   13.18   37.92   0
   7   2 -10   43.80   35.51   0
   7   7  -6  586.79   37.37   0
   8   1 -11  203.10   40.41   0
   8   3 -10   81.55   37.11   0
   9   4 -10   76.10   38.15   0
  10  -6 -14  144.20   44.06   0
  10   1 -12   85.83   42.00   0
  10   3 -11   55.13   40.23   0
  11   2 -12  112.83   42.93   0
  13  -5 -15    2.82   43.78   0
  13  11  -4  319.09   38.69   0
  14   8  -9  265.91   44.94   0
  16  -2 -15   11.80   43.01   0
  17   5 -12  108.42   46.17   0
  19   8 -10    7.14   44.75   0
  20   7 -11  148.89   45.68   0
  21  -2 -16    0.56   44.14   0
  24  -4 -17   -9.87   45.71   0
  25  -1 -16   -6.12   44.45   0
  25   1 -15   -5.64   44.52   0
  25   3 -14   16.48   45.11   0
   0  -9  -6  131.77   26.02   0
   1  -4   5 1541.02   35.64   0
   1  -2  -6  324.29   27.26   0
   4  -4   8  251.86   31.63   0
   4   4  -6  332.42   27.85   0
   5   1   7  360.14   28.24   0
   6   8  -2 1046.65   27.02   0
   8  -6 -13    4.43   36.75   0
   9 -10 -14   41.27   41.70   0
  10   8  -7   60.79   35.97   0
  11 -10 -15   25.84   41.60   0
  12   8  -8   92.54   40.01   0
  13  10  -6  244.15   39.93   0
  14  -9 -16   43.75   45.15   0
  14  -4 -15   38.20   43.46   0
  15  -3 -15  -10.23   42.12   0
  15   7 -10   51.18   43.19   0
  16   6 -11  287.71   47.62   0
  17   1 -14   75.75   41.88   0
  17   3 -13   53.07   43.33   0
  21   0 -15   -4.07   45.91   0
  21   4 -13   27.68   41.66   0
  23   7 -11   73.19   45.16   0
  27   4 -13  -10.52   45.38   0
   0  -3   3 1752.84   27.78   0
   0  -2  -4 1361.52   29.95   0
   1 -11   6  484.78   34.94   0
   2  -8   7 1546.36   44.63   0
   2   1   4   58.64   14.09   0
   3  -1  -8  219.59   29.03   0
   5   5  -6 2414.90   48.30   0
   6   6  -6  586.94   33.54   0
  10  10  -3   37.05   25.76   0
  11  -5 -14   30.67   41.04   0
  15  -8 -16   17.42   44.98   0
  16   0 -14  144.85   45.79   0
  17 -11 -17    3.52   45.99   0
  19  -4 -16    3.04   43.88   0
  21   2 -14   31.61   43.44   0
  23  -5 -17   -4.79   45.73   0
  24  -2 -16  -13.41   44.91   0
  24   4 -13   12.65   43.93   0
  -1  -6   2    2.34   13.19   0
   1  -8   6  382.39   30.77   0
   2  -5  -8  -15.96   26.24   0
   5   7  -2  865.03   24.65   0
   6   1   8  161.07   29.68   0
   7  -5 -12  264.43   39.10   0
   9  -5 -13   99.37   39.32   0
  12  -9 -15   14.66   42.87   0
  12  -4 -14  100.97   42.32   0
  13   7  -9   60.18   41.14   0
  16  -7 -16    9.68   41.82   0
  16   2 -13  130.89   45.52   0
  16   4 -12   86.99   42.62   0
  17  -6 -16    7.12   40.40   0
  18 -10 -17   11.66   45.70   0
  18  -5 -16   14.16   40.15   0
  20  -1 -15   10.62   44.53   0
  20   5 -12  174.67   45.07   0
  21 -12 -18   -6.80   44.79   0
  22 -11 -18  -24.25   46.37   0
  22  -6 -17   -2.48   44.79   0
  23 -10 -18   -0.78   44.75   0
  24   0 -15    0.70   44.33   0
  24   2 -14    5.68   43.38   0
  27   2 -14   -1.21   43.97   0
   1  -7  -7  133.18   27.69   0
   3   0   6   77.98   19.94   0
   4   2  -7  797.29   34.99   0
   4   6  -2 1372.05   27.13   0
   5  -8 -11  181.80   35.93   0
   5  -3 -10   66.65   33.49   0
   6  -4 -11   21.12   33.21   0
   8  -9 -13   31.10   38.74   0
   9   7  -7  213.56   35.39   0
  10  -9 -14   28.25   41.46   0
  11   7  -8  105.59   37.92   0
  13  -3 -14   10.94   41.48   0
  14 -12 -16   28.59   42.57   0
  14  -2 -14   52.23   42.55   0
  14   6 -10   39.78   41.76   0
  15   5 -11    9.86   40.64   0
  17   8  -9   93.49   44.20   0
  18   7 -10  125.74   45.03   0
  19  -9 -17   -2.67   44.73   0
  19   6 -11    4.90   42.90   0
  20  -8 -17    8.35   44.96   0
  20   1 -14   60.32   42.96   0
  20   3 -13    2.24   40.71   0
  21  -7 -17   -5.44   43.59   0
  23  -3 -16    2.43   45.63   0
  23   5 -12   21.60   42.83   0
  26   5 -12    2.86   44.76   0
  -1 -10   3  736.51   28.89   0
   0 -16   4  255.97   32.76   0
   2   0   5  361.27   21.60   0
   3  -6  -9  182.04   31.42   0
   4  -7 -10  263.94   35.57   0
   4   0  -8  364.96   33.23   0
   4   5  -4  127.67   21.62   0
   6   7  -4  663.95   28.60   0
   8  -4 -12   21.35   36.45   0
   8   6  -7 2017.20   52.77   0
  10  -4 -13  103.71   40.58   0
  12   9  -6  240.77   38.46   0
  13  -8 -15   38.85   42.20   0
  14   9  -7  613.85   46.45   0
  15   1 -13  142.60   43.91   0
  15   3 -12  126.03   43.23   0
  22   6 -11   -0.01   43.16   0
  26  -3 -16    2.79   45.18   0
  29   3 -13   26.88   44.68   0
  -1 -15   2  288.63   28.35   0
   0  -4   4 1792.23   33.92   0
   1 -10  -7  596.14   35.12   0
   2  -5   7   91.57   28.21   0
   3  -5   8   -0.95   29.14   0
   5 -11 -11   13.25   33.26   0
   5   0   8 1947.49   46.26   0
   5   3  -7 1210.39   40.34   0
   5   6  -4  146.62   21.23   0
   7  -3 -11   10.69   35.53   0
   7   5  -7  282.13   34.62   0
   8   9  -1 1605.07   30.05   0
  10   6  -8  263.07   38.78   0
  12  -2 -13   32.77   40.62   0
  12   6  -9  767.29   49.36   0
  12  10  -4   72.85   33.77   0
  13  -1 -13  113.01   42.55   0
  13   5 -10  364.97   45.85   0
  14  -7 -15   10.62   43.09   0
  14   0 -13  222.79   45.24   0
  14   2 -12   89.84   43.67   0
  14   4 -11    8.11   42.39   0
  15 -11 -16   27.75   42.86   0
  18 -13 -17    7.35   47.46   0
  18  -3 -15   62.93   42.08   0
  19   0 -14   31.08   42.91   0
  19   4 -12   14.53   42.11   0
  20   8  -9   67.69   44.69   0
  21   7 -10  -19.05   44.15   0
  23  -1 -15   10.89   43.66   0
  23   1 -14   23.19   43.46   0
  23   3 -13    0.32   42.34   0
  26   3 -13   36.50   45.08   0
  -1 -13   3  613.62   32.04   0
   0 -14   5  923.46   41.33   0
   1  -5   6  143.37   26.38   0
   1   1  -3  178.75   15.83   0
   2  -3  -7  426.04   28.79   0
   2   1  -5 1073.72   30.74   0
   4 -10 -10  177.08   35.91   0
   5  -1  -9  342.65   35.07   0
   6  -2 -10    7.20   32.00   0
   6   4  -7 2465.07   53.16   0
   7  -8 -12  238.45   37.20   0
   9  -8 -13   25.79   38.46   0
   9  -3 -12  970.79   50.92   0
  11  -8 -14  170.17   42.37   0
  14  10  -5   -1.23   36.44   0
  15  -6 -15   56.77   43.21   0
  15   8  -8  129.72   42.44   0
  16 -10 -16   -8.32   44.06   0
  16  -5 -15   12.50   42.02   0
  17  -4 -15   45.71   41.52   0
  18   5 -11   38.79   41.96   0
  19   2 -13   30.63   39.96   0
  22 -14 -18  -22.89   43.69   0
  23 -13 -18    4.54   44.70   0
  26  -1 -15    5.92   44.45   0
  26   1 -14    7.98   44.66   0
  -1  -7   3  570.95   23.33   0
   2 -11  -8  665.81   38.00   0
   2  -1  -6  308.17   25.32   0
   3  -9  -9  414.26   34.25   0
   3  -1   7  400.99   30.15   0
   5   1  -8  183.57   30.07   0
   6   0   9  579.62   37.82   0
   8  -2 -11  180.42   37.41   0
   9   5  -8  273.83   37.78   0
   9   9  -3 2185.49   42.14   0
  11  -1 -12   98.23   40.68   0
  11   5  -9  529.74   44.96   0
  12  -7 -14   40.31   41.84   0
  12   0 -12  156.50   41.86   0
  12   4 -10   92.74   40.53   0
  13 -11 -15   -5.36   42.55   0
  13   1 -12   49.58   40.66   0
  13   3 -11   18.27   39.94   0
  16   7  -9   45.68   41.77   0
  17  -9 -16    9.06   41.21   0
  17   6 -10  243.83   44.72   0
  18  -8 -16   44.03   43.05   0
  18  -1 -14   52.58   40.95   0
  19  -7 -16   19.33   41.70   0
  20 -11 -17    2.74   44.07   0
  20  -6 -16   -6.33   42.23   0
  21 -10 -17   33.80   45.89   0
  22  -9 -17  -10.33   43.95   0
  22  -2 -15   23.77   44.20   0
  22   4 -12   13.32   39.94   0
  23  -8 -17   -0.37   43.71   0
  25  -4 -16   48.55   45.22   0
  25   4 -12   51.46   43.83   0
   0  -7  -5  227.35   22.33   0
   1  -9   7 1314.42   44.81   0
   2  -1   6  272.80   25.90   0
   3 -12  -9   23.54   30.87   0
   4  -1   8  194.59   30.80   0
   6  -7 -11   29.13   31.75   0
   6   0  -9  958.74   43.05   0
   6   2  -8  428.72   35.76   0
   7 -11 -12  113.41   36.08   0
   7  -1 -10   86.52   34.41   0
   8   4  -8  490.25   39.09   0
  12   2 -11   86.53   40.23   0
  17  -2 -14   98.72   42.29   0
  18   1 -13    5.65   41.97   0
  18   3 -12   92.80   43.57   0
  22   0 -14  117.44   42.25   0
  22   2 -13   15.49   40.25   0
  25  -2 -15    0.86   44.28   0
  28   2 -13   13.18   44.08   0
   1  -5  -6  520.18   28.21   0
   1   0   4 1771.47   29.77   0
   3  -4  -8  196.44   26.89   0
   4  -5  -9  987.72   41.89   0
   7   3  -8  484.26   36.82   0
   8  -7 -12  254.63   38.42   0
   8   0 -10  741.46   43.83   0
   9 -11 -13   49.47   38.16   0
   9  -1 -11  184.51   37.09   0
   9   3  -9   32.64   35.53   0
  10   0 -11  504.07   44.93   0
  10   4  -9   92.49   36.12   0
  11 -11 -14  194.59   42.72   0
  11   1 -11   71.04   39.03   0
  11   3 -10  181.06   39.68   0
  13  -6 -14    7.69   40.00   0
  14 -10 -15   31.49   43.05   0
  14  -5 -14   29.82   40.67   0
  15  -4 -14   64.48   43.39   0
  16 -13 -16   -6.51   42.85   0
  16  -3 -14   33.39   41.20   0
  21  -3 -15   32.08   42.18   0
  21   5 -11   55.28   42.14   0
  24 -15 -18  -10.50   45.23   0
  24  -5 -16    2.98   42.40   0
  24   5 -11    3.70   42.79   0
  25   0 -14    9.57   42.94   0
  25   2 -13   36.75   43.64   0
  28   0 -14  -12.54   44.16   0
  -1 -11   4  220.33   29.04   0
   0  -5   5 2670.04   45.20   0
   0  -1  -2   73.39    9.52   0
   3   2  -5 1017.90   30.98   0
   5  -1   9  905.66   41.76   0
   8   2  -9  648.09   41.61   0
   8   7  -5   98.30   26.88   0
   9   1 -10  491.39   42.03   0
  10   2 -10   30.51   35.93   0
  14   7  -8  637.14   47.60   0
  15  -9 -15   13.87   43.64   0
  17 -12 -16    2.27   44.00   0
  17   0 -13   17.85   41.70   0
  17   2 -12  109.12   43.36   0
  17   4 -11   62.06   40.52   0
  19   7  -9   31.15   41.18   0
  20 -14 -17    8.49   45.67   0
  20  -4 -15   40.33   40.66   0
  20   6 -10   22.30   42.01   0
  21  -1 -14   95.49   43.04   0
  21   3 -12   88.88   41.49   0
  23  -6 -16    5.91   43.71   0
  23   6 -10   33.57   43.91   0
  25  -9 -17   17.37   45.46   0
   0 -12   6  582.46   37.48   0
   0  -9   6  583.15   35.56   0
   2  -6   8    0.40   30.25   0
   6 -10 -11    9.98   32.80   0
   7  -6 -11   -2.09   33.58   0
  11  -6 -13   43.34   38.60   0
  12 -10 -14  119.58   42.96   0
  15   6  -9  433.83   45.61   0
  16  -8 -15   21.31   41.48   0
  16  -1 -13  152.57   43.97   0
  16   5 -10   36.63   40.87   0
  19  -5 -15   19.97   40.16   0
  21 -13 -17   -6.47   43.72   0
  21   1 -13   87.99   41.98   0
  22 -12 -17   10.15   45.64   0
  22  -7 -16   41.76   43.38   0
  23 -11 -17  -18.25   45.01   0
  24 -10 -17   -8.22   45.26   0
  24  -3 -15   67.03   44.62   0
  24   3 -12   99.73   42.27   0
  27   3 -12   50.45   44.92   0
  30   1 -13   60.16   45.84   0
   1  -6   7  332.22   32.22   0
   1  -3  -5 1077.47   30.24   0
   1  -1   5 2468.46   38.95   0
   2  -2   7  725.91   34.42   0
   3  -2  -7  510.85   29.18   0
   3  -2   8  214.74   30.44   0
   3   0  -6  400.68   26.37   0
   4   3  -5   30.86   21.19   0
   7   6  -5  426.47   29.18   0
   8   8  -3 2524.34   42.74   0
   9  -6 -12  362.72   40.91   0
  10   7  -6    2.10   31.75   0
  12  -5 -13   30.03   39.23   0
  12   7  -7  142.64   37.53   0
  14 -13 -15   21.08   41.13   0
  15  -2 -13    4.80   39.73   0
  16   1 -12  214.36   44.46   0
  16   3 -11  285.96   44.99   0
  17  -7 -15    5.97   40.44   0
  18 -11 -16    8.58   41.84   0
  18  -6 -15   71.07   41.25   0
  19 -10 -16   -5.65   39.15   0
  20  -9 -16   12.83   41.08   0
  20  -2 -14  121.81   41.57   0
  20   4 -11   37.55   42.00   0
  21  -8 -16   -2.72   43.15   0
  24  -1 -14    6.38   42.51   0
  24   1 -13    5.17   41.37   0
  26  -6 -16   -2.70   44.01   0
  27  -3 -15   28.74   44.27   0
  27  -1 -14    7.32   44.14   0
  27   1 -13   55.02   44.12   0
   2  -6  -7  837.94   32.55   0
   4  -2   9  558.55   37.40   0
   5  -9 -10   78.78   31.20   0
   6   5  -5    0.25   22.31   0
   7   8  -1  642.43   21.41   0
   8 -10 -12   13.67   33.94   0
  10 -10 -13  442.43   44.32   0
  13  -9 -14   17.33   41.08   0
  13  10  -3   48.20   32.31   0
  14  -3 -13  106.65   41.25   0
  20   0 -13  257.32   45.02   0
  26   4 -11   79.09   44.12   0
   2   2  -3   61.43   14.36   0
   3  -7  -8  575.37   31.48   0
   4  -8  -9   29.95   27.20   0
   5 -12 -10  275.32   35.23   0
   5  -4  -9  795.59   39.03   0
   5   4  -5   86.69   21.09   0
   8  -5 -11  151.27   35.32   0
  10  -5 -12  173.90   38.80   0
  12 -13 -14   21.90   39.25   0
  13   6  -8   40.13   36.78   0
  14  -8 -14   64.37   42.07   0
  14   5  -9  154.18   40.97   0
  15 -12 -15   44.84   42.22   0
  15   0 -12  -33.62   39.25   0
  15   2 -11  138.82   42.41   0
  19  -3 -14   76.09   40.67   0
  19   5 -10   16.02   40.39   0
  20   2 -12   32.69   40.33   0
  22 -15 -17   -0.00   45.62   0
  23  -2 -14   11.11   42.03   0
  23   4 -11    1.79   40.44   0
  25  -7 -16    6.11   43.21   0
  26 -11 -17    1.21   45.15   0
  26  -4 -15    1.14   43.41   0
  29   2 -12   17.20   44.27   0
  -1  -4   3  129.81   16.02   0
   1  -2   6  190.88   25.04   0
   9   6  -6   54.97   30.43   0
  11  -9 -13   20.22   39.55   0
  11  -4 -12  140.66   39.46   0
  11   6  -7   33.59   33.51   0
  13  -2 -12  134.08   42.18   0
  14  -1 -12   49.04   39.81   0
  15  -7 -14   81.37   43.21   0
  16 -11 -15   44.18   44.69   0
  17   7  -8   68.11   39.11   0
  18   6  -9   54.70   39.95   0
  19  -1 -13   22.58   40.46   0
  22   5 -10   32.14   42.43   0
  23 -14 -17   -3.89   44.81   0
  23   0 -13   32.06   39.69   0
  23   2 -12   11.01   38.53   0
  24 -13 -17    9.74   43.44   0
  24  -8 -16  -14.64   43.54   0
  26  -2 -14   -3.85   43.45   0
  26   2 -12   54.39   42.80   0
  29  -2 -14    6.84   43.73   0
  29   0 -13  174.37   46.74   0
  -1 -12   5 1234.96   42.41   0
   0  -3  -3  893.26   20.59   0
   1 -11  -6  108.25   24.98   0
   4 -11  -9  137.47   30.68   0
   4  -1  -7  524.31   29.44   0
   4   1  -6  553.12   28.60   0
   7   7  -3  444.95   24.67   0
   9  -9 -12 2261.18   61.98   0
  12   5  -8  479.17   41.88   0
  13 -12 -14   45.34   41.89   0
  14   1 -11   37.92   38.67   0
  14   3 -10   37.35   37.74   0
  14   8  -6   98.99   36.97   0
  16  -6 -14   -6.34   39.62   0
  17 -10 -15   12.08   42.98   0
  19 -13 -16  -16.78   43.06   0
  19   1 -12   75.54   42.09   0
  19   3 -11    8.27   38.72   0
  20 -12 -16   -1.01   43.12   0
  20  -7 -15   17.77   40.92   0
  21  -6 -15   22.94   40.19   0
  21   6  -9   74.59   42.48   0
  22 -10 -16   47.68   45.03   0
  23  -9 -16   15.63   43.99   0
  25  -5 -15    6.65   43.75   0
  26   0 -13  130.02   45.05   0
  -2  -9   1 2050.04   27.77   0
  -1  -5   4 2416.62   39.10   0
  -1  -3   2 1432.72   21.71   0
   2  -9  -7  329.42   27.49   0
   2  -3   8  223.30   31.67   0
   3 -10  -8  513.71   32.59   0
   3  -3   9  593.25   38.31   0
   5  -2  -8   21.89   26.07   0
   5   4   7 3646.48   50.82   0
   8   5  -6  233.32   31.59   0
  10   8  -4   36.47   27.07   0
  10   9  -2  398.24   27.01   0
  12  -8 -13  110.28   39.65   0
  13   0 -11   67.84   38.06   0
  13   4  -9  281.66   39.89   0
  18  -9 -15   56.29   42.65   0
  18  -2 -13  149.30   42.11   0
  18   4 -10   95.95   41.06   0
  19  -8 -15   22.54   39.57   0
  20   7  -8  286.97   44.64   0
  21 -11 -16    1.73   41.72   0
  22  -3 -14    8.11   39.28   0
  27  -8 -16    2.04   43.17   0
  28  -5 -15   12.40   42.22   0
  -2 -11   0  387.00   15.20   0
  -2 -10   2 1130.32   28.28   0
   1  -3   7  448.09   32.01   0
   2 -12  -7 2131.78   44.43   0
   2  -4  -6  284.44   23.85   0
   4   3   7  555.60   29.76   0
   5   2  -6  239.54   25.45   0
   6  -8 -10  196.73   32.69   0
   6   3  -6   30.74   24.63   0
   7 -12 -11  200.99   34.69   0
   7   4  -6  142.18   26.95   0
   8  -3 -10  338.92   36.80   0
   9   9   0 4596.76   40.75   0
  10   5  -7  880.97   42.58   0
  11 -12 -13   14.57   38.26   0
  11  -2 -11  324.48   41.22   0
  12  -1 -11  101.46   38.36   0
  12   8  -5  883.80   41.56   0
  13  -7 -13   54.40   40.37   0
  13   2 -10  238.42   40.13   0
  14 -11 -14   50.28   41.99   0
  16 -14 -15   -2.60   42.86   0
  17  -3 -13   37.59   41.18   0
  22  -1 -13   74.84   41.01   0
  22   3 -11  154.10   42.24   0
  24 -16 -17  -14.74   44.52   0
  24  -6 -15    9.73   42.66   0
  25 -15 -17    1.97   44.87   0
  25  -3 -14   32.34   43.28   0
  25   3 -11    9.47   39.60   0
  26 -14 -17   -7.70   45.31   0
  26  -9 -16   15.60   42.81   0
  28   1 -12    8.89   44.42   0
  31  -1 -13   71.86   45.97   0
  -1 -15   5  367.26   38.75   0
   0  -7   7 2139.81   50.39   0
   0  -2   5  435.47   24.16   0
   0  -1   4 2020.51   32.39   0
   2   3  -1   67.13    9.19   0
   3   3  -3    9.63   13.99   0
   5   3   8  835.53   35.97   0
   6   6  -3  172.86   20.04   0
   6   7  -1    4.41   14.18   0
   7  -2  -9  192.08   32.69   0
   9  -2 -10   38.43   33.42   0
  10  -8 -12   12.69   35.52   0
  11   4  -8  270.06   36.39   0
  12   1 -10   62.86   36.94   0
  12   3  -9   11.16   34.77   0
  14  -6 -13   16.13   38.58   0
  16   6  -8   60.14   37.70   0
  18   0 -12  162.67   40.66   0
  18   2 -11  162.23   40.66   0
  20 -15 -16    6.08   45.00   0
  21  -4 -14   -6.93   38.40   0
  22   1 -12   11.83   37.78   0
  25 -10 -16   22.84   44.88   0
  25  -1 -13   69.22   42.03   0
  25   1 -12   43.52   40.43   0
  27  -6 -15   20.63   44.36   0
  28  -3 -14    8.91   42.34   0
  28  -1 -13   26.77   42.50   0
  -2 -13   2  219.15   26.45   0
  -1  -6   5  423.08   28.49   0
   2   0  -4 1307.16   28.54   0
   3  -5  -7   91.76   23.34   0
   3   3   6   52.00   19.68   0
   5  -7  -9  100.08   28.77   0
   6  -1  -8  119.63   28.20   0
   6   1  -7   94.48   25.73   0
   6   7   5  392.96   18.59   0
   9   4  -7 1167.46   43.56   0
  10  -1 -10  458.47   40.72   0
  11   0 -10   94.10   36.65   0
  11   2  -9   38.41   34.39   0
  14   9  -4  126.85   35.71   0
  15 -10 -14   77.94   40.97   0
  17 -13 -15    9.58   41.81   0
  17  -1 -12  211.23   43.38   0
  20  -5 -14   -8.11   38.30   0
  21 -14 -16   35.57   44.36   0
  21  -2 -13   -6.19   39.03   0
  21   4 -10   15.02   39.40   0
  24 -11 -16    0.08   42.47   0
  24   4 -10   56.17   41.99   0
  -2 -11   3  274.08   27.14   0
  -1 -10   6  473.82   35.97   0
   0  -3   6   88.78   25.28   0
   0   0   3 1793.24   25.36   0
   2  -2  -5  411.86   22.53   0
   3   2   7   84.01   24.64   0
   3   4   5   91.61   16.64   0
   4  -6  -8  -10.47   22.59   0
   4   2   8    8.76   26.79   0
   4   4  -3  283.85   18.54   0
   5   2   9   90.63   31.84   0
   5   5  -3  949.07   26.06   0
   6 -11 -10  389.27   35.58   0
   7   0  -8 1206.36   43.34   0
   7   2  -7  342.10   32.20   0
   8  -1  -9  597.96   38.81   0
   8   3  -7  578.00   36.33   0
   9   2  -8  649.38   40.32   0
   9   7  -4 2392.88   46.13   0
  10   1  -9  188.90   35.79   0
  11  -7 -12  114.89   37.88   0
  12 -11 -13   30.24   38.38   0
  12   9  -3  566.64   34.76   0
  14 -14 -14   35.99   40.90   0
  16  -9 -14   -6.02   40.06   0
  17  -8 -14  237.82   45.47   0
  17   1 -11   -9.11   38.92   0
  17   3 -10  836.49   49.42   0
  17   8  -6  711.55   46.57   0
  18  -7 -14   81.61   42.28   0
  19  -6 -14   -1.59   39.22   0
  20   5  -9  112.80   41.15   0
  21  -9 -15   47.28   40.64   0
  21   0 -12   62.36   41.69   0
  21   2 -11  320.56   45.72   0
  22 -13 -16   13.69   42.75   0
  22  -8 -15    8.57   39.31   0
  23 -12 -16   26.97   42.47   0
  26 -17 -17  -34.48   44.73   0
  27  -4 -14  -14.94   43.36   0
  27   2 -11   63.85   43.41   0
  28 -10 -16   24.78   43.84   0
  30  -4 -14   11.89   43.66   0
  30   0 -12   45.21   45.55   0
  -2  -8   3  192.03   21.95   0
  -2  -7   2 1168.25   25.14   0
   1  -6  -5 2414.29   38.01   0
   1  -4   8  171.56   32.17   0
   7  -7 -10  136.42   31.37   0
   9  -7 -11  168.16   35.60   0
  10 -11 -12  294.26   40.44   0
  11   7  -5  137.37   32.46   0
  12  -6 -12   11.83   36.23   0
  16  -2 -12   94.31   40.07   0
  16   4  -9  630.51   46.56   0
  18   7  -7  325.10   42.69   0
  19 -11 -15   -9.39   39.71   0
  19   6  -8  451.89   45.38   0
  20 -10 -15   61.26   40.25   0
  20  -3 -13   41.66   40.13   0
  23   5  -9   37.59   42.38   0
  24  -2 -13    1.08   39.61   0
  24   2 -11   41.55   39.77   0
  26  -7 -15    9.47   42.14   0
  27 -11 -16   28.74   45.48   0
  29  -7 -15   33.21   44.85   0
  -1  -7   6  364.53   31.54   0
   2   2   6  313.65   24.04   0
   3   1   8  183.61   30.46   0
   4   1   9 1091.30   42.39   0
   5   6  -1  401.24   16.68   0
   8 -11 -11  611.80   40.94   0
  12 -14 -13  114.99   40.17   0
  13 -10 -13   39.56   38.52   0
  13  -5 -12    8.12   37.00   0
  14  -4 -12  123.15   39.99   0
  15 -13 -14   -3.22   40.74   0
  15  -3 -12   95.83   39.24   0
  15   5  -8  413.78   42.11   0
  16   0 -11  368.77   44.55   0
  16   2 -10  131.95   40.49   0
  23  -5 -14   61.75   39.91   0
  24   0 -12  325.08   44.16   0
  25  -8 -15   36.99   43.95   0
  26 -12 -16    1.24   44.60   0
  27  -2 -13   -7.34   40.76   0
  27   0 -12   97.92   43.38   0
  32  -1 -12   -6.86   44.71   0
  -2 -14   0  177.60   18.24   0
  -2  -9   4  200.47   27.26   0
   0 -11  -4 2627.35   33.47   0
   0  -4   7 1545.10   43.73   0
   2   1   7  423.13   29.72   0
   3   4  -1  780.39   16.28   0
  10  -6 -11   25.95   34.04   0
  15   8  -5  208.91   37.31   0
  18 -15 -15    1.41   41.32   0
  19  -4 -13   21.66   40.26   0
  20  -1 -12   75.27   39.46   0
  20   1 -11   40.88   40.01   0
  20   3 -10  129.22   40.70   0
  22 -16 -16   15.60   44.09   0
  22  -6 -14   14.65   40.08   0
  23 -15 -16   -9.95   43.86   0
  24 -14 -16   39.63   45.34   0
  25 -13 -16   16.77   42.86   0
  26  -5 -14   51.88   43.95   0
  26   3 -10   -8.54   41.04   0
  28  -8 -15    1.17   43.25   0
  29  -5 -14   55.37   43.78   0
  29   1 -11    0.34   44.16   0
   3  -3  -6   75.10   19.93   0
   4   5  -1 1492.55   22.15   0
   4   6   4   97.31   12.20   0
   5 -13  -9   33.70   28.14   0
   8  -6 -10  167.52   33.01   0
   8   6  -4  146.28   23.61   0
   9   8  -2 1761.97   34.95   0
  11 -10 -12  265.28   40.31   0
  14  -9 -13   27.32   38.08   0
  15  -8 -13   41.90   40.54   0
  15  -1 -11   55.31   37.64   0
  15   3  -9  124.44   39.01   0
  16 -12 -14   78.98   41.65   0
  18  -5 -13   37.68   39.31   0
  19 -14 -15   -4.97   43.02   0
  19   4  -9   68.96   39.85   0
  23 -10 -15   15.84   41.54   0
  23  -3 -13   18.93   38.44   0
  23   3 -10   53.64   40.27   0
  24  -9 -15    4.88   41.12   0
  29  -3 -13   43.17   43.92   0
  29  -1 -12   27.41   44.31   0
   2  -7  -6  256.50   22.57   0
   2   0   8  496.21   34.65   0
   3  -8  -7 1355.81   35.79   0
   4  -9  -8 1660.14   40.54   0
   4  -4  -7 1393.35   36.41   0
   5  -5  -8 1619.86   41.50   0
   7 -10 -10   14.99   30.22   0
  10   6  -5  557.70   35.16   0
  11  -5 -11   22.08   34.51   0
  12  -4 -11  169.32   37.66   0
  13 -13 -13  153.97   41.24   0
  13  -3 -11   13.15   35.70   0
  13   5  -7  127.28   35.88   0
  14  -2 -11  101.88   38.26   0
  14   4  -8   40.79   35.84   0
  15   1 -10  176.40   38.87   0
  16  -7 -13  129.46   40.89   0
  16   7  -6  243.63   39.11   0
  17 -11 -14  305.07   45.54   0
  17  -6 -13  148.42   40.90   0
  19  -2 -12   76.53   40.99   0
  20 -13 -15   -3.83   41.01   0
  20  -8 -14  205.80   43.87   0
  21  -7 -14   42.43   38.84   0
  22 -11 -15   -9.07   38.09   0
  23  -1 -12   29.09   39.42   0
  23   1 -11  133.28   41.05   0
  25   4  -9   63.74   41.48   0
  26  -3 -13   42.53   40.71   0
  26  -1 -12   82.41   40.44   0
  26   1 -11    7.99   38.59   0
  27  -9 -15   25.45   44.15   0
  28 -13 -16   -9.95   44.13   0
  31  -6 -14   -7.86   44.63   0
  -2 -10   5 1092.81   40.54   0
  -2  -6   1 1757.02   22.13   0
  -1  -8   7 1442.38   46.09   0
  -1  -2   1 1071.34   13.00   0
   0  -5   8 1987.16   52.17   0
   7  -5  -9  124.65   31.39   0
   9 -10 -11  234.20   35.41   0
   9  -5 -10  110.64   32.84   0
  14   0 -10   11.52   36.84   0
  17   6  -7   -0.14   36.26   0
  18 -10 -14  339.93   45.47   0
  18   5  -8   95.70   37.66   0
  19   0 -11  131.61   40.53   0
  19   2 -10  347.92   43.96   0
  22  -4 -13   49.39   38.16   0
  22   4  -9    5.68   38.14   0
  24 -17 -16  -10.34   44.15   0
  27 -14 -16   17.99   44.54   0
  28  -6 -14    2.89   42.68   0
  30  -9 -15   11.53   44.31   0
  31   0 -11   21.21   44.26   0
  -2 -15   4  228.99   34.62   0
  -2 -13   5  718.30   41.31   0
  -1  -2   4   87.58   17.39   0
   1  -4  -4 2175.71   32.21   0
   1   0  -2   81.41    9.24   0
   1   0   7  195.71   28.44   0
   1   1   6  292.39   22.94   0
   4 -12  -8  494.96   30.77   0
   4   2  -4 1475.13   31.16   0
   7 -13 -10  380.24   36.00   0
   7   5  -4  212.88   22.19   0
  11 -13 -12   93.37   37.11   0
  11   8  -3  476.10   30.32   0
  12  -9 -12  470.01   42.71   0
  14   2  -9  673.62   43.79   0
  16 -15 -14   20.95   40.17   0
  18  -3 -12  147.54   40.59   0
  21   5  -8  180.86   40.61   0
  25 -16 -16   -5.51   44.10   0
  26 -15 -16   14.29   44.33   0
  26 -10 -15   25.11   43.23   0
  28   2 -10   32.12   42.60   0
  31  -4 -13    7.05   44.18   0
  31  -2 -12   23.25   43.38   0
  -2  -6   4  293.96   24.87   0
  -1  -4   6  141.05   27.43   0
   1  -9  -5  145.41   19.12   0
   1   2   5  960.46   26.20   0
   2  -1   9   76.93   31.76   0
   4  -2  -6  262.62   23.91   0
   6  -9  -9  288.76   31.36   0
   6  -4  -8    4.11   24.11   0
   6   4  -4  114.62   20.06   0
   9 -13 -11   21.70   32.79   0
  10  -4 -10  161.59   34.54   0
  11  -3 -10   69.89   33.99   0
  11   5  -6  178.39   32.41   0
  11   9  -1 2767.36   42.37   0
  12  -2 -10   13.90   33.88   0
  12   4  -7  409.51   37.33   0
  13  -8 -12  181.08   38.68   0
  13  -1 -10   73.15   35.79   0
  14 -12 -13  112.73   39.94   0
  17  -4 -12   25.64   37.57   0
  18   3  -9  454.21   43.32   0
  19   7  -6   64.61   39.85   0
  20 -16 -15  -12.82   41.39   0
  22  -2 -12   25.67   38.00   0
  22   2 -10  148.45   40.96   0
  25 -11 -15   37.93   41.66   0
  25  -4 -13   29.33   38.64   0
  25   2 -10   31.65   39.81   0
  28  -4 -13   -7.39   42.38   0
  28   0 -11   33.46   41.88   0
  29 -10 -15    3.76   42.93   0
  -2  -5   3   64.16   16.40   0
   1 -12  -5 1964.69   34.17   0
   1  -1   8  519.77   34.80   0
   2 -10  -6  544.53   25.52   0
   3 -11  -7  535.75   28.83   0
   5  -3  -7   86.50   22.98   0
   5   3  -4   33.19   17.13   0
   8  -9 -10  472.62   36.94   0
   9   5  -5  368.71   28.54   0
  10  -9 -11  263.17   36.59   0
  13   1  -9   48.98   34.39   0
  14  -7 -12   10.64   36.44   0
  14   7  -5  144.09   34.95   0
  15 -11 -13   83.51   40.58   0
  15  -6 -12  163.33   39.32   0
  16  -5 -12  230.46   41.31   0
  17 -14 -14   47.26   41.07   0
  18  -1 -11   -0.33   36.99   0
  18   1 -10  191.23   41.04   0
  21 -15 -15   -2.59   41.46   0
  22 -14 -15   43.76   42.52   0
  22   0 -11  149.20   40.46   0
  23 -13 -15   -3.48   41.33   0
  23  -8 -14   21.78   38.32   0
  24 -12 -15   -6.54   41.41   0
  25  -2 -12   36.92   39.28   0
  25   0 -11   80.29   39.35   0
  27  -7 -14   11.45   41.54   0
  28 -16 -16  -22.59   45.30   0
  28  -2 -12   35.98   41.91   0
  29 -15 -16   -2.72   44.68   0
  30  -7 -14   38.83   43.93   0
  33  -3 -12   20.49   44.40   0
  -2 -11   6  395.51   36.83   0
  -1  -5   7  346.83   33.48   0
   1  -2  -3  179.00   13.71   0
   2 -13  -6  184.49   24.08   0
   4   0  -5 3146.99   44.21   0
   6   8   4  109.54   11.38   0
   9  -3  -9  418.88   36.33   0
  12   0  -9  369.86   38.20   0
  13   9  -2  457.54   32.41   0
  14 -15 -13  146.88   41.46   0
  16 -10 -13   76.01   40.15   0
  17   4  -8   34.16   35.88   0
  18 -13 -14  149.41   43.40   0
  21  -3 -12   67.13   40.59   0
  21   3  -9   49.08   39.34   0
  22  -9 -14   -3.08   37.99   0
  24  -5 -13  107.94   41.72   0
  26 -18 -16    4.90   44.38   0
  27 -17 -16   14.11   44.10   0
  28 -11 -15   19.88   43.74   0
  30  -5 -13   27.20   44.05   0
  -2  -8   6  364.40   34.45   0
   0   1   2   -6.55    6.13   0
   1  -2   9   85.19   33.70   0
   5  -8  -8  869.71   33.83   0
   6 -12  -9  338.45   32.63   0
   7  -3  -8  593.66   35.08   0
   8   4  -5  112.57   24.07   0
  10  -2  -9  635.97   39.86   0
  10   4  -6   69.70   29.93   0
  11  -8 -11  633.67   42.50   0
  11  -1  -9  199.91   35.03   0
  11   3  -7   84.27   32.16   0
  15   6  -6  327.60   37.50   0
  16   5  -7  136.93   36.68   0
  17  -9 -13   10.40   38.68   0
  17  -2 -11  176.08   39.53   0
  19 -12 -14   33.62   40.69   0
  20 -11 -14   28.06   40.87   0
  21 -10 -14   96.16   39.96   0
  24   3  -9   19.13   40.43   0
  26  -8 -14  111.24   44.40   0
  27 -12 -15    5.74   43.85   0
  27  -5 -13   17.43   42.78   0
  29  -8 -14   73.17   44.29   0
  30  -3 -12   79.23   43.99   0
  30  -1 -11    2.01   43.20   0
  -1  -1   3  131.28   13.57   0
   0  -1   7  218.92   28.82   0
   0   0   6 1521.87   37.29   0
   5  -1  -6  535.24   26.91   0
   5   1  -5 2373.01   40.53   0
   6  -2  -7  985.35   34.51   0
   7   3  -5  753.22   30.74   0
   8  -2  -8  445.59   34.29   0
  10 -12 -11    9.48   33.37   0
  12  -7 -11  209.28   38.57   0
  12   7  -4  633.41   36.57   0
  16  -3 -11   67.05   37.11   0
  16   8  -4  597.42   40.90   0
  17   0 -10  749.32   46.33   0
  17   2  -9   59.34   37.29   0
  20  -4 -12   77.06   39.74   0
  20   4  -8  271.96   41.51   0
  21  -1 -11   88.07   38.36   0
  21   1 -10   43.57   38.36   0
  22 -17 -15    2.62   43.35   0
  23  -6 -13    1.81   39.25   0
  24  -3 -12   86.68   40.17   0
  25  -9 -14    9.85   41.13   0
  26 -13 -15   21.05   43.22   0
  27  -3 -12  131.31   42.11   0
  27   1 -10   43.79   38.61   0
  29 -18 -16  -24.82   44.87   0
  30 -12 -15    5.53   44.24   0
  32  -6 -13    5.21   44.67   0
   0  -2   8  651.74   37.16   0
   1   3   4 1963.63   28.13   0
   4  -7  -7  658.19   28.61   0
   6   2  -5  223.71   22.42   0
   8 -12 -10   26.57   31.48   0
   9  -8 -10  513.72   37.31   0
   9  -1  -8   32.93   29.99   0
   9   3  -6  434.69   32.15   0
  10   7  -3  620.40   29.36   0
  12 -15 -12   27.13   36.35   0
  13 -11 -12   71.92   36.52   0
  14  -5 -11  156.40   37.50   0
  15  -4 -11  146.28   37.96   0
  18 -16 -14   60.05   41.51   0
  23 -16 -15   17.23   41.82   0
  23   4  -8  302.21   43.12   0
  24 -15 -15    6.34   41.23   0
  24  -1 -11  116.33   40.36   0
  24   1 -10   14.69   39.14   0
  25 -14 -15    6.72   42.31   0
  27  -1 -11   31.61   38.36   0
  28 -19 -16  -24.43   43.30   0
  31  -9 -14   -6.01   44.61   0
  32  -2 -11   42.02   45.06   0
  -2  -4   2  586.16   17.43   0
   0   1   5 2406.54   37.61   0
   3  -6  -6   64.77   18.91   0
   6   0  -6 2020.50   41.76   0
   7   1  -6   68.41   24.29   0
   8   0  -7  622.97   34.69   0
   8   2  -6  526.43   30.28   0
   9   1  -7  577.46   35.75   0
  14 -10 -12   52.86   37.74   0
  16 -13 -13   15.32   39.21   0
  16  -1 -10  171.25   38.07   0
  16   3  -8   11.34   34.92   0
  19 -15 -14  115.38   43.67   0
  19  -5 -12   38.43   38.04   0
  19   5  -7  244.33   39.62   0
  20  -2 -11  144.74   40.26   0
  22  -7 -13   38.23   38.53   0
  24 -10 -14    5.27   38.17   0
  28  -9 -14    2.88   41.31   0
  29 -13 -15   31.97   43.58   0
  29  -6 -13   32.89   41.92   0
  -2  -4   5  872.30   32.73   0
   5 -11  -8  166.70   25.47   0
  10  -7 -10  -11.15   30.96   0
  11 -11 -11  797.96   44.76   0
  13   6  -5  126.99   31.27   0
  15  -9 -12  350.18   42.84   0
  15   4  -7   32.50   33.09   0
  16   1  -9  210.40   37.04   0
  17 -12 -13   84.33   40.77   0
  18   6  -6  978.67   46.20   0
  20 -14 -14    5.15   39.82   0
  20   0 -10   33.22   37.35   0
  20   2  -9   18.26   36.60   0
  21 -13 -14  -10.59   40.66   0
  21  -8 -13   19.72   38.49   0
  22 -12 -14   24.18   40.66   0
  23  -4 -12    3.40   37.34   0
  26   2  -9   56.44   40.53   0
  28 -14 -15   -2.60   42.16   0
  29  -4 -12   71.80   42.28   0
  29   0 -10   56.24   39.80   0
  34  -5 -12   -3.05   44.24   0
  34  -3 -11    3.47   43.33   0
   5 -14  -8  310.76   28.92   0
   6  -7  -8  278.29   27.94   0
   7   6  -2 1014.90   26.07   0
   8  -7  -9   38.24   29.48   0
  11  -6 -10  444.80   39.44   0
  13 -14 -12  193.06   39.89   0
  14   8  -3  246.93   32.92   0
  15  -2 -10  184.80   37.53   0
  16  -8 -12   88.35   38.51   0
  18 -11 -13   94.52   39.20   0
  19 -10 -13   68.26   40.70   0
  20  -9 -13   81.45   40.37   0
  23  -2 -11  298.12   42.94   0
  23   2  -9   28.92   38.08   0
  24 -18 -15    7.60   44.19   0
  25 -17 -15    2.88   43.51   0
  25  -7 -13   18.12   38.94   0
  26 -16 -15    8.48   43.83   0
  26  -4 -12   -0.30   36.75   0
  27 -15 -15    1.85   42.99   0
  27 -10 -14    6.03   40.93   0
  29  -2 -11   71.26   42.18   0
  30 -10 -14   14.64   43.20   0
  31 -14 -15   -3.76   44.63   0
  31  -7 -13    7.23   43.93   0
  -3 -13   4  443.69   36.03   0
  -3 -12   3 1089.53   36.76   0
  -3  -9   3 1368.17   35.43   0
  -2  -6   7 1687.01   48.11   0
  -2  -3   4  529.91   23.62   0
  -1  -2   7  471.79   33.14   0
  -1  -1   6  291.50   27.09   0
   2   1  -2  376.44   13.21   0
   3   3   9  170.67   31.60   0
   3   4   8  467.34   32.29   0
   7 -11  -9  196.82   30.05   0
   9 -11 -10  221.85   34.28   0
  12  -5 -10  317.37   37.41   0
  13  -4 -10   57.47   33.83   0
  14  -3 -10  166.67   36.62   0
  15   0  -9 1266.20   50.71   0
  15   2  -8   27.24   34.55   0
  16 -16 -13   50.87   40.67   0
  19  -3 -11  272.77   41.01   0
  19   3  -8   11.03   34.86   0
  22  -5 -12  155.58   39.77   0
  23   0 -10  129.70   39.78   0
  26 -11 -14    5.54   39.23   0
  26  -2 -11   70.40   38.59   0
  26   0 -10  224.60   41.60   0
  28  -7 -13    9.55   41.56   0
  30 -15 -15    7.46   44.35   0
  -3 -11   2  161.23   22.75   0
  -3 -11   5  297.17   35.03   0
  -1  -3   8  174.92   33.24   0
   2  -3  -4   78.24   15.03   0
   3   2  10   33.53   34.21   0
   4 -10  -7 2737.45   44.38   0
  11 -14 -11   12.18   33.45   0
  11   6  -4  471.23   30.37   0
  12 -10 -11   -7.34   33.04   0
  14 -13 -12  227.78   40.54   0
  18  -4 -11  -23.14   37.19   0
  19  -1 -10  191.28   40.12   0
  19   1  -9   81.28   37.51   0
  24  -8 -13   66.41   39.16   0
  25 -12 -14   -8.31   38.10   0
  25   3  -8  162.23   42.10   0
  29 -16 -15   15.12   44.33   0
  29 -11 -14   46.77   42.91   0
  31  -5 -12   -4.91   41.09   0
  31  -3 -11    9.39   41.09   0
  31  -1 -10    7.28   41.25   0
  32 -11 -14    5.60   44.32   0
  33  -8 -13   14.51   43.27   0
  -3 -14   5  532.57   42.15   0
  -3  -8   5  774.04   37.15   0
   0   2   4 1012.44   23.13   0
   2   2   9  453.72   35.13   0
   3   5   7 1036.34   33.45   0
   5  -6  -7  373.69   25.04   0
   7 -14  -9   72.91   29.39   0
   9  -6  -9  285.71   32.89   0
   9   6  -3 3339.18   46.97   0
  12   8  -2 2619.12   45.32   0
  14  -1  -9   23.31   33.22   0
  14   3  -7  530.16   38.77   0
  17 -15 -13   54.54   39.24   0
  18   4  -7  152.17   36.50   0
  21 -16 -14   21.91   40.84   0
  21  -6 -12  -12.53   36.93   0
  22 -15 -14   48.30   41.70   0
  22  -3 -11   39.34   38.22   0
  23  -9 -13   11.64   38.68   0
  24 -13 -14   52.61   38.14   0
  25  -5 -12  284.56   41.80   0
  26 -19 -15    6.78   43.75   0
  28 -17 -15   -3.84   42.73   0
  28  -5 -12   10.62   38.90   0
  28   1  -9  111.02   41.01   0
  30  -8 -13   59.89   42.17   0
  33  -6 -12   23.11   43.76   0
  -3 -15   3  321.20   34.31   0
  -3  -9   6  448.38   36.95   0
  -3  -7   4  223.02   25.90   0
  -1   0   5 2358.54   39.08   0
   1  -7  -4   23.95   13.95   0
   2   4   7  802.97   32.17   0
   3  -4  -5 1530.47   31.02   0
   4 -13  -7 1181.52   34.22   0
   4  -5  -6  166.18   20.94   0
   6   5  -2  485.16   20.01   0
   7  -6  -8  269.53   28.48   0
   9 -14 -10   69.82   31.38   0
  10  -5  -9  549.69   36.91   0
  12   5  -5 2102.64   48.64   0
  13  -9 -11   34.45   33.92   0
  13  -2  -9   36.13   32.20   0
  13   4  -6  859.90   40.02   0
  14  -8 -11    5.92   34.14   0
  14   1  -8   19.35   31.82   0
  15 -12 -12   18.79   35.93   0
  17  -5 -11   13.56   35.71   0
  18 -14 -13   14.68   37.84   0
  20  -7 -12   84.42   38.41   0
  22  -1 -10   44.12   38.04   0
  22   1  -9   28.87   36.75   0
  23 -14 -14   -7.26   37.79   0
  25  -3 -11  162.88   40.23   0
  25   1  -9  334.10   42.87   0
  27 -18 -15    4.77   42.66   0
  28 -12 -14    0.09   42.07   0
  28  -3 -11    5.47   37.44   0
  28  -1 -10   39.14   37.73   0
  31 -17 -15    0.18   45.50   0
  31 -12 -14   10.02   42.35   0
  33  -4 -11  -24.52   41.62   0
  -3 -14   2 1201.77   35.76   0
  -3  -8   2 1799.75   30.95   0
   1   1   9   47.32   32.14   0
   2  -1  -3  164.64   12.59   0
   3  -9  -6   21.68   17.87   0
  10 -10 -10  196.01   32.94   0
  11  -4  -9  154.70   33.03   0
  12  -3  -9   22.75   31.63   0
  14 -16 -12  176.33   38.27   0
  15  -7 -11   86.43   35.87   0
  16 -11 -12   70.70   36.63   0
  16  -6 -11  123.72   35.28   0
  16   6  -5 1087.98   43.40   0
  18  -2 -10   77.03   36.67   0
  18   2  -8  194.89   36.92   0
  19 -13 -13  110.38   40.26   0
  19  -8 -12   88.35   38.35   0
  20 -12 -13  116.32   39.75   0
  21   4  -7  381.77   41.45   0
  22 -10 -13   31.31   38.33   0
  24  -6 -12  120.43   38.55   0
  25  -1 -10   33.03   38.56   0
  26  -9 -13    3.89   37.59   0
  27 -13 -14    5.15   40.54   0
  30 -18 -15   -1.46   43.29   0
  30  -6 -12   16.69   41.49   0
  32  -9 -13   11.46   42.36   0
  35  -5 -11   14.04   44.46   0
   1   3   7  309.05   27.58   0
   2  -8  -5  237.24   18.42   0
   3   2  -2  403.75   14.60   0
   6 -10  -8 1079.41   35.37   0
   8 -10  -9  190.80   29.55   0
  12 -13 -11  158.20   35.03   0
  13   2  -7  140.38   32.61   0
  17 -10 -12   96.10   37.71   0
  18  -9 -12  792.43   48.69   0
  18   0  -9 1671.63   54.71   0
  20   5  -6  315.58   39.33   0
  21  -4 -11   71.26   37.52   0
  22 -18 -14    6.71   40.50   0
  26 -14 -14   10.82   39.46   0
  27  -6 -12  103.55   39.68   0
  28 -20 -15    7.56   43.12   0
  29 -19 -15    4.04   43.05   0
  29  -9 -13   47.99   42.06   0
  30 -13 -14   -2.51   42.08   0
  30  -4 -11   68.77   42.41   0
  -3  -6   3  989.54   27.75   0
  -2  -3   7   70.01   29.78   0
  -2  -2   3   97.08   14.98   0
   6  -5  -7  359.20   26.17   0
   7   7   0   48.53   13.39   0
  11  -9 -10  200.37   34.06   0
  12   3  -6  713.14   37.33   0
  15 -15 -12  198.87   40.76   0
  17  -3 -10   30.65   34.58   0
  18 -17 -13   67.12   40.23   0
  19   6  -5  219.17   36.73   0
  21   2  -8   57.17   37.31   0
  23 -17 -14   21.55   41.19   0
  23  -7 -12    7.08   36.99   0
  24 -16 -14   -7.12   39.13   0
  24  -4 -11   34.92   38.79   0
  24   2  -8  389.51   43.48   0
  25 -15 -14   -0.82   38.56   0
  25 -10 -13   11.47   37.63   0
  30  -2 -10   17.56   39.30   0
  32  -7 -12   24.82   42.76   0
  -3 -10   1   92.66   16.64   0
  -3  -7   7  125.14   35.21   0
  -3  -6   6  174.69   30.72   0
  -3  -5   5  478.03   31.31   0
  -2  -4   8   -1.55   31.96   0
  -2  -2   6  256.01   28.21   0
   0  -4  -2  404.55   11.44   0
   0   1   8  455.09   33.60   0
   3 -12  -6  316.28   23.16   0
   4   3  -2  127.77   13.36   0
  10 -13 -10  256.73   35.42   0
  11  -2  -8  688.70   38.05   0
  12 -16 -11   34.37   34.26   0
  12  -1  -8  228.06   32.95   0
  12   1  -7  399.92   35.02   0
  13 -12 -11  173.62   37.02   0
  13   7  -3  364.60   31.53   0
  16  -4 -10   61.46   34.70   0
  19 -16 -13  129.98   42.83   0
  20  -5 -11   14.26   36.42   0
  21  -2 -10  345.67   40.87   0
  21   0  -9    2.95   35.96   0
  24 -11 -13    8.34   37.51   0
  27  -4 -11   23.10   36.53   0
  27  -2 -10    4.35   37.46   0
  27   0  -9  168.62   40.79   0
  28 -10 -13   -3.64   40.13   0
  29 -14 -14   25.60   42.14   0
  29  -7 -12   12.47   41.19   0
  30 -21 -15    3.36   44.42   0
  31 -20 -15    0.50   43.42   0
  31 -10 -13   44.26   43.74   0
  32 -14 -14    2.95   43.38   0
  32  -5 -11   43.20   43.13   0
  -3 -13   1  108.05   21.05   0
   0  -9  -3 5811.69   36.01   0
   0   2   7  616.44   31.16   0
   3  -2  -4   85.56   15.00   0
   5  -4  -6  202.80   21.42   0
   7  -4  -7  605.86   30.47   0
   8 -13  -9   66.63   30.25   0
   9  -9  -9  591.82   36.56   0
  12  -8 -10   40.09   31.94   0
  13  -7 -10  378.45   37.63   0
  15  -5 -10  492.45   40.71   0
  16 -14 -12  221.08   40.90   0
  16   4  -6  309.19   35.71   0
  17  -1  -9  262.40   37.32   0
  17   1  -8   75.20   34.58   0
  20 -15 -13   -4.77   40.22   0
  22  -8 -12  201.20   40.76   0
  23 -12 -13   86.38   39.42   0
  24  -2 -10  176.66   39.30   0
  24   0  -9  309.14   41.61   0
  26  -7 -12   37.62   38.07   0
  28 -15 -14   -1.81   41.14   0
  32  -3 -10   30.13   42.19   0
  33 -11 -13   -5.57   44.50   0
  34  -8 -12  -21.73   43.18   0
  -2  -1   5  932.37   29.85   0
  -1   0   2   -2.00    7.23   0
  -1   1   4 2146.70   31.89   0
   2 -14  -5  256.92   21.12   0
   2 -11  -5   66.65   16.77   0
   7  -9  -8   76.04   25.14   0
  11   0  -7   50.86   28.90   0
  11   2  -6  152.37   30.49   0
  14 -11 -11   24.93   33.99   0
  14  -6 -10  735.56   42.66   0
  17 -13 -12  103.74   39.41   0
  19  -6 -11    0.54   35.50   0
  20  -3 -10  743.53   47.26   0
  20   3  -7  153.09   36.99   0
  21 -14 -13  -10.35   38.50   0
  21  -9 -12  137.43   39.28   0
  22 -13 -13   85.60   40.04   0
  23  -5 -11   25.56   36.87   0
  24 -19 -14  -25.53   40.60   0
  25 -18 -14   23.94   42.82   0
  26 -17 -14   26.65   42.39   0
  27 -16 -14  -45.34   41.34   0
  27 -11 -13   -3.10   38.38   0
  29  -5 -11   26.55   39.02   0
  30 -11 -13   35.11   43.78   0
  31 -15 -14   -1.62   42.35   0
  31  -8 -12    3.75   42.33   0
  34  -4 -10   74.92   44.49   0
   3   0  -3  921.51   20.91   0
   7   4  -3  297.63   20.85   0
   8  -3  -7 1387.46   39.24   0
  11 -12 -10 1039.72   44.81   0
  13 -15 -11  -26.57   34.68   0
  15 -10 -11  235.08   37.93   0
  16 -17 -12   51.29   38.91   0
  16  -9 -11  718.28   45.90   0
  17  -8 -11   42.93   35.60   0
  18 -12 -12   88.21   37.42   0
  18  -7 -11  454.22   42.31   0
  19 -11 -12   58.73   37.68   0
  25  -8 -12   92.60   37.99   0
  26 -12 -13   27.32   39.32   0
  26  -5 -11   92.94   38.04   0
  26   1  -8   63.96   39.18   0
  28  -8 -12   82.02   41.42   0
  29  -3 -10   20.80   36.90   0
  29  -1  -9   83.90   39.25   0
  30 -16 -14   30.65   42.98   0
  33 -16 -14   -2.15   43.85   0
  -1   1   7  243.44   29.49   0
   0 -12  -3 1637.30   20.99   0
   1 -10  -4   25.22   14.08   0
   6  -3  -6  103.90   21.03   0
   9  -2  -7  364.64   31.11   0
  10  -8  -9  197.89   31.34   0
  10   1  -6  121.93   28.81   0
  15  -3  -9   -3.12   33.32   0
  16   0  -8 2244.33   57.22   0
  16   2  -7  104.91   32.83   0
  20 -18 -13  168.43   44.13   0
  20  -1  -9  125.23   36.10   0
  20   1  -8   48.19   34.73   0
  23  -3 -10  156.00   39.61   0
  23   1  -8   16.20   37.02   0
  26  -3 -10   62.85   38.44   0
  29 -17 -14   23.97   42.96   0
  29 -12 -13  149.57   45.72   0
  31  -6 -11  -20.49   40.51   0
  32 -12 -13   88.67   44.57   0
  33  -9 -12  -12.34   41.31   0
  -3  -4   7  521.70   36.81   0
   1 -13  -4 2344.61   29.49   0
   4  -8  -6  383.38   22.92   0
   5  -2  -5 1096.00   29.77   0
   6   3  -3 4402.29   46.13   0
   8   3  -4  166.17   22.70   0
   9   7  -1  159.91   19.09   0
  11  -7  -9  173.73   33.05   0
  17 -16 -12   26.58   39.39   0
  19  -4 -10  536.30   42.49   0
  21 -17 -13    6.73   41.43   0
  22   4  -6   10.09   35.13   0
  23  -1  -9  -20.28   36.15   0
  24 -14 -13   11.19   39.44   0
  24  -9 -12  144.77   39.54   0
  26 -20 -14  -13.25   43.07   0
  26  -1  -9  303.79   40.96   0
  27 -19 -14   22.72   41.52   0
  28 -18 -14   36.11   43.90   0
  31  -4 -10   30.42   40.59   0
  31  -2  -9   20.57   38.85   0
  32 -17 -14   -0.23   43.42   0
  34 -13 -13    5.96   43.15   0
  35 -10 -12   35.31   44.39   0
  -4 -12   5 1316.52   47.27   0
  -4 -11   4   30.43   30.29   0
  -4 -10   6  127.05   35.36   0
  -4  -9   5  653.10   37.87   0
  -3  -3   6   66.42   27.44   0
   4  -1  -4 2184.54   33.47   0
   4   1  -3 1750.68   28.00   0
   5   2  -3 2396.21   33.85   0
   7  -2  -6  260.35   24.80   0
   8  -8  -8 1452.01   42.69   0
   8  -1  -6   99.70   23.53   0
   9 -12  -9  614.29   36.48   0
   9   0  -6  145.54   24.68   0
   9   2  -5   77.82   22.54   0
  11 -15 -10   12.51   32.10   0
  12 -11 -10 1026.42   44.57   0
  12  -6  -9  369.95   35.38   0
  13  -5  -9   39.17   31.18   0
  14 -14 -11   58.86   34.90   0
  14  -4  -9  103.39   32.59   0
  16   7  -3  301.72   33.66   0
  17   6  -4  415.65   35.89   0
  18  -5 -10  402.83   41.24   0
  18   5  -5 1472.63   47.23   0
  21  -7 -11   70.80   38.41   0
  22 -16 -13   47.87   40.18   0
  23 -15 -13   48.59   40.10   0
  23 -10 -12    3.35   36.74   0
  25  -6 -11   17.64   37.25   0
  27  -9 -12  222.34   42.02   0
  28 -13 -13   11.63   38.79   0
  28  -6 -11   16.96   37.16   0
  31 -18 -14   -1.80   42.64   0
  31 -13 -13   12.46   43.72   0
  33  -7 -11   18.71   42.28   0
  -2  -1   8  237.15   33.34   0
   6  -8  -7 1724.83   38.84   0
   6  -1  -5 2362.58   40.12   0
   7 -12  -8  311.73   26.94   0
   8   1  -5  120.00   23.06   0
  15  -1  -8   41.09   31.39   0
  15   1  -7   96.90   32.29   0
  18 -15 -12   91.90   38.26   0
  19  -2  -9   62.88   34.91   0
  19   2  -7   70.80   33.54   0
  22 -11 -12   50.49   39.76   0
  22  -4 -10   86.95   36.27   0
  25   2  -7  255.76   40.73   0
  28  -4 -10   57.17   37.92   0
  28   0  -8  127.83   39.91   0
  29 -20 -14   15.23   44.48   0
  30 -19 -14    3.91   44.22   0
  32 -10 -12  136.28   45.78   0
  33 -19 -14    1.44   45.94   0
  35  -8 -11   -8.92   43.44   0
  -4 -14   4  921.62   42.95   0
  -4  -8   4  137.01   27.65   0
  -4  -7   6  144.26   33.48   0
  -3  -5   2 1364.11   24.57   0
  -1   2   6  229.42   22.65   0
   5   0  -4 5733.97   52.94   0
   6   1  -4   14.49   17.76   0
   7   0  -5  215.17   22.12   0
   7   2  -4  143.65   19.43   0
   9 -15  -9  216.04   32.95   0
  13 -10 -10  267.95   35.42   0
  13   5  -4 1445.62   41.98   0
  14 -17 -11   52.95   35.87   0
  14   4  -5 1010.06   39.11   0
  15 -13 -11   30.04   34.04   0
  17  -6 -10  728.56   44.03   0
  19 -14 -12   23.78   36.89   0
  19   0  -8  244.31   35.84   0
  20 -13 -12  213.50   39.94   0
  20  -8 -11  149.76   38.61   0
  21 -12 -12  238.68   41.55   0
  22 -19 -13   11.07   40.70   0
  22   2  -7  828.24   45.28   0
  24  -7 -11   52.66   39.29   0
  25  -4 -10   56.34   36.67   0
  26 -10 -12   12.53   37.59   0
  27 -14 -13  -15.40   37.27   0
  28 -21 -14   20.19   42.30   0
  28  -2  -9   66.99   39.17   0
  29 -10 -12    8.91   41.13   0
  30 -14 -13   37.31   41.95   0
  30  -7 -11   88.37   41.21   0
  33 -14 -13   47.18   43.39   0
  35  -6 -10   91.74   45.42   0
  -4 -13   3  189.86   31.04   0
  -4 -10   3  505.18   29.83   0
  -3  -7   1  628.62   16.83   0
  -2  -3   1   48.94    7.32   0
  -2   0   4  973.95   25.16   0
  -2   0   7  519.99   33.28   0
   1  -5  -3 1815.51   23.27   0
   7 -15  -8  400.67   30.06   0
   9  -7  -8   85.49   28.36   0
  10 -11  -9   20.81   29.23   0
  13   8  -1   78.27   24.55   0
  14  -9 -10  113.92   33.74   0
  14  -2  -8   48.25   30.62   0
  15  -8 -10   24.83   33.29   0
  16 -12 -11   40.45   34.83   0
  16  -7 -10   58.67   34.34   0
  17 -11 -11   41.13   36.44   0
  18 -10 -11  300.22   41.17   0
  18  -3  -9  132.35   36.26   0
  19  -9 -11  144.92   38.31   0
  22  -2  -9   30.80   34.85   0
  22   0  -8   30.61   35.47   0
  23 -18 -13   21.60   41.13   0
  24 -17 -13   15.69   40.99   0
  25 -16 -13   29.50   38.75   0
  25  -2  -9   32.52   37.50   0
  25   0  -8  576.70   44.65   0
  26 -15 -13   27.04   37.47   0
  27  -7 -11  127.51   39.38   0
  31 -21 -14  -21.83   44.21   0
  32 -20 -14   16.90   43.50   0
  34 -11 -12   26.04   42.45   0
  37  -7 -10   10.89   45.33   0
  -3  -2   5  959.72   32.95   0
   0   3   3  670.27   15.39   0
  12 -14 -10  167.50   34.72   0
  13  -3  -8 1278.45   44.71   0
  14   0  -7  616.10   37.70   0
  14   2  -6  499.68   35.30   0
  18 -18 -12  241.91   41.30   0
  18   3  -6  319.98   34.81   0
  21  -5 -10   15.24   35.60   0
  29 -15 -13   55.33   42.65   0
  30 -22 -14   -9.79   43.95   0
  30  -5 -10  174.77   39.18   0
  30  -3  -9   20.97   37.85   0
  31 -11 -12   -4.72   43.17   0
  32 -15 -13   15.09   42.70   0
  32  -8 -11   51.64   41.96   0
  -3  -3   3   16.38   14.83   0
   0   3   9  521.14   37.82   0
   4 -11  -6  106.89   19.46   0
   5  -7  -6  486.02   24.52   0
  11  -5  -8  178.18   30.92   0
  15 -16 -11   58.91   35.30   0
  18  -1  -8   40.01   33.93   0
  18   1  -7  176.61   34.07   0
  19 -17 -12  148.77   41.18   0
  23  -8 -11  216.18   39.64   0
  24 -12 -12   20.32   37.81   0
  24  -5 -10    7.29   37.08   0
  27  -5 -10   61.08   38.09   0
  28 -16 -13    2.02   39.04   0
  28 -11 -12    2.94   37.66   0
  29  -8 -11  286.42   44.09   0
  32 -23 -14   -2.06   44.40   0
  32  -6 -10   47.17   42.33   0
  33 -22 -14    8.57   44.99   0
  34 -16 -13   20.30   44.25   0
  34  -9 -11   54.91   44.17   0
  -4  -5   7 4132.70   67.75   0
  -3  -2   8   18.57   32.20   0
  -2   1   6  323.15   26.61   0
   0   4   5 3421.66   40.31   0
   8 -11  -8   68.40   24.71   0
  11 -10  -9   11.10   28.62   0
  12 -17 -10  543.82   39.13   0
  13 -13 -10  394.89   38.37   0
  13   3  -5 1085.51   39.63   0
  17  -4  -9  311.48   36.59   0
  17   4  -5   60.63   30.65   0
  20 -16 -12  121.57   40.18   0
  20  -6 -10   40.95   35.22   0
  21  -3  -9  413.76   41.75   0
  22  -9 -11   -4.46   35.85   0
  23 -13 -12   74.82   39.80   0
  24 -20 -13   -5.77   40.15   0
  25 -19 -13   11.49   41.64   0
  26 -18 -13   55.50   42.58   0
  26  -8 -11  372.87   43.08   0
  27 -17 -13  -17.65   38.21   0
  27  -3  -9   21.32   38.10   0
  27  -1  -8   78.30   38.25   0
  31 -16 -13  -12.97   41.83   0
  32  -4  -9   44.29   40.67   0
  33 -12 -12    3.64   42.16   0
  36 -10 -11   63.25   45.08   0
   1   5   8  125.06   28.53   0
   4 -14  -6   63.43   20.82   0
  10 -14  -9  149.75   32.51   0
  11   8   0 1370.19   30.10   0
  13  -1  -7  301.54   32.01   0
  14   7  -2   24.48   25.41   0
  16 -15 -11   51.89   35.23   0
  20   4  -5  111.55   33.69   0
  21 -15 -12   38.92   37.95   0
  21  -1  -8   32.11   34.86   0
  22 -14 -12  123.41   39.17   0
  24  -3  -9   44.59   37.42   0
  24  -1  -8    8.43   35.75   0
  24   1  -7    6.34   34.87   0
  27 -12 -12   84.91   38.82   0
  29  -6 -10   28.57   38.50   0
  30 -17 -13   22.37   41.95   0
  30 -12 -12   58.98   41.55   0
  31  -9 -11  -16.16   41.07   0
  33 -17 -13   24.97   43.48   0
  34  -7 -10    1.75   43.31   0
  34  -5  -9  146.81   44.92   0
  35 -13 -12   12.53   44.03   0
  -4 -12   2  292.43   26.96   0
  -3  -1   7  292.92   32.04   0
  -1   2   9   27.19   32.60   0
   4   8   5  120.74   15.43   0
   8  -6  -7 1590.51   39.99   0
  13   1  -6   27.76   26.85   0
  14 -12 -10  207.88   36.22   0
  15  -6  -9 1093.65   44.83   0
  17 -14 -11   83.49   36.02   0
  17  -2  -8   64.51   31.84   0
  19  -7 -10   71.29   35.19   0
  21 -10 -11   79.16   37.70   0
  23  -6 -10  241.79   39.58   0
  25  -9 -11  118.35   38.80   0
  26 -13 -12   66.47   37.86   0
  28  -9 -11   46.16   39.84   0
  29 -18 -13   36.24   44.07   0
  32 -13 -12   28.49   44.12   0
  36  -6  -9   33.78   44.47   0
  -1   3   5 1049.22   26.97   0
   4  -6  -5 1305.61   28.62   0
   8 -14  -8  699.82   35.07   0
  13 -16 -10  106.97   34.35   0
  13  -8  -9   99.03   31.40   0
  14  -7  -9   56.11   31.42   0
  15 -11 -10  -10.10   33.35   0
  16 -18 -11   11.53   36.43   0
  17   2  -6  184.25   32.09   0
  18 -13 -11   26.84   35.32   0
  19 -12 -11  -14.26   35.18   0
  20 -19 -12    9.84   38.49   0
  20 -11 -11  138.74   37.77   0
  20  -4  -9  714.49   43.56   0
  25 -14 -12   94.29   41.07   0
  26 -21 -13   23.69   43.76   0
  26  -6 -10   26.87   38.02   0
  27 -20 -13   13.54   42.93   0
  28 -19 -13   30.93   42.49   0
  29 -13 -12   64.69   40.13   0
  29  -4  -9   61.06   38.54   0
  29  -2  -8   29.18   38.69   0
  32 -18 -13   22.74   43.94   0
  33 -10 -11   81.82   43.46   0
  34 -14 -12    5.52   44.30   0
  -4  -9   2  366.96   21.75   0
  -3 -12   0  174.06   13.40   0
  -2   1   9   64.78   33.65   0
  -1   2   3  161.35   11.67   0
   3 -10  -5  638.29   21.97   0
   6 -14  -7 1925.41   40.55   0
   6  -6  -6 1505.36   34.44   0
  10  -4  -7 3000.83   54.03   0
  11  -3  -7  626.79   34.77   0
  12   2  -5  283.68   29.53   0
  16 -10 -10  347.57   38.03   0
  17  -9 -10  995.99   46.47   0
  21 -18 -12  228.37   42.44   0
  22 -17 -12   61.34   40.84   0
  23   2  -6  583.84   42.53   0
  24 -15 -12  120.79   39.93   0
  24 -10 -11   11.57   36.71   0
  26  -4  -9   35.06   38.01   0
  26   0  -7  117.90   38.55   0
  30 -10 -11   90.28   42.00   0
  31 -19 -13   -1.54   43.88   0
  31  -7 -10   75.67   38.98   0
  34 -19 -13   22.51   45.38   0
  35 -11 -11    7.56   43.38   0
  36 -15 -12   33.56   44.50   0
  37 -12 -11   28.24   45.21   0
  -5 -10   5  425.90   37.80   0
  -5  -8   6  806.87   42.68   0
  -4  -3   5   92.44   26.35   0
  -3  -1   4 1708.54   32.49   0
  -3   0   6  329.68   28.35   0
  11 -13  -9  221.50   32.59   0
  12   0  -6  299.14   30.14   0
  16  -3  -8  252.26   33.76   0
  17 -17 -11   73.13   37.83   0
  20  -2  -8  226.52   35.62   0
  20   2  -6   20.13   31.16   0
  22  -7 -10   51.26   35.90   0
  23 -16 -12   21.32   38.21   0
  23  -4  -9   76.58   35.84   0
  26  -2  -8  406.02   42.71   0
  27 -10 -11  -31.42   36.25   0
  28 -14 -12  -29.60   36.74   0
  28  -7 -10   10.89   38.02   0
  29 -21 -13    7.62   43.55   0
  30 -20 -13  -17.62   43.99   0
  31 -14 -12    9.43   41.36   0
  31  -5  -9   28.95   38.00   0
  31  -3  -8  160.52   40.19   0
  33 -20 -13    9.65   43.28   0
  33  -8 -10   59.53   42.72   0
  -5 -13   5 1478.75   51.32   0
  -2   2   8  514.16   34.98   0
   1   6   7   89.25   24.09   0
   7 -10  -7  139.73   23.30   0
  10  -9  -8  121.32   29.78   0
  14 -15 -10  570.79   40.95   0
  16   3  -5  786.95   36.92   0
  19  -5  -9  213.23   36.06   0
  20   0  -7  233.62   35.46   0
  23 -11 -11  201.76   39.75   0
  23  -2  -8   75.79   36.24   0
  23   0  -7   68.34   34.98   0
  25  -7 -10  164.63   38.47   0
  28 -22 -13   18.14   42.41   0
  32 -21 -13    2.88   45.03   0
  32 -11 -11   34.30   42.00   0
  33 -15 -12   24.28   42.84   0
  33  -6  -9  121.40   43.54   0
  35  -9 -10   92.47   45.82   0
  37 -10 -10   16.44   45.09   0
  -4  -2   7  803.64   39.50   0
  -2   2   5  361.37   21.91   0
   0   5   7   23.47   23.37   0
   2   7   7  221.54   24.97   0
   3  -5  -4  472.24   18.45   0
   5 -10  -6 2382.84   39.09   0
   7  -5  -6  469.34   25.74   0
   9   5  -2  197.62   19.99   0
  11 -16  -9  245.32   34.76   0
  11  -1  -6  134.39   27.04   0
  11   3  -4   20.84   21.23   0
  12 -12  -9 1113.63   43.51   0
  12   7  -1  175.31   22.96   0
  15  -4  -8  245.27   32.79   0
  16  -1  -7   97.79   30.32   0
  16   1  -6  107.08   30.46   0
  18 -16 -11   13.68   35.70   0
  21  -8 -10  151.66   37.12   0
  22 -20 -12   -9.90   40.23   0
  22 -12 -11  229.73   40.53   0
  26 -16 -12   72.10   40.73   0
  26 -11 -11  210.05   40.70   0
  28  -5  -9   20.52   37.50   0
  29 -11 -11   68.49   40.77   0
  30 -23 -13   24.37   45.04   0
  30 -15 -12   29.99   40.10   0
  30  -8 -10  154.17   41.23   0
  31 -22 -13    3.00   43.26   0
  33  -4  -8   -1.73   40.23   0
  34 -22 -13   18.31   45.87   0
  34 -12 -11   46.37   44.85   0
  35 -16 -12   21.36   45.45   0
  35  -7  -9   32.50   43.64   0
  -5  -9   4  669.31   35.30   0
   3 -13  -5  713.56   23.59   0
   8  -4  -6  443.79   26.88   0
   9 -13  -8  109.57   29.62   0
  10  -2  -6  590.30   30.02   0
  10   4  -3  709.62   27.19   0
  11   1  -5 1894.51   41.70   0
  14 -18 -10  125.41   35.76   0
  15 -14 -10  576.00   41.53   0
  15   4  -4  551.52   32.96   0
  18  -6  -9  789.06   42.97   0
  19  -3  -8   36.75   33.16   0
  19   3  -5  357.24   34.66   0
  20 -14 -11    3.48   36.13   0
  20  -9 -10  152.14   37.20   0
  21 -13 -11   21.91   36.28   0
  22  -5  -9  183.56   37.28   0
  22   3  -5  358.49   36.85   0
  23 -19 -12   -3.59   39.31   0
  24 -18 -12   92.33   41.45   0
  25 -17 -12  159.14   42.36   0
  25  -5  -9  156.01   39.00   0
  28  -3  -8  163.52   40.15   0
  28  -1  -7   74.54   38.31   0
  29 -16 -12   24.37   39.94   0
  32 -16 -12   -1.57   41.75   0
  33 -23 -13   -4.09   44.92   0
  36 -13 -11   -2.64   44.42   0
  37  -8  -9   24.47   44.99   0
  -5  -5   6 2096.94   51.68   0
  -3   1   8  151.61   33.63   0
   5  -5  -5 3401.29   43.02   0
   9  -3  -6   20.93   21.68   0
  13 -11  -9  223.02   34.14   0
  13  -6  -8  930.52   40.03   0
  14   5  -3   70.53   27.38   0
  16 -13 -10  134.86   35.88   0
  17  -7  -9  205.98   35.23   0
  18 -19 -11   41.03   38.23   0
  19 -10 -10   43.16   34.35   0
  25 -12 -11   47.70   38.32   0
  25   1  -6   30.95   34.11   0
  27  -8 -10    4.20   36.49   0
  30  -6  -9  305.76   43.18   0
  31 -12 -11   82.25   41.27   0
  32 -24 -13    0.69   42.79   0
  32  -9 -10   39.30   40.05   0
  34 -17 -12   11.28   43.37   0
  -2   3   7  317.79   29.56   0
   1  -3  -2  307.32   10.53   0
   2  -4  -3   66.63   10.92   0
   9 -16  -8  124.97   30.86   0
  14 -10  -9  188.32   32.63   0
  18 -11 -10   17.64   33.77   0
  18   4  -4  141.84   30.99   0
  19   1  -6   67.44   31.19   0
  22  -3  -8    6.50   33.08   0
  22   1  -6  198.55   36.01   0
  25  -3  -8  386.64   40.49   0
  25  -1  -7   32.87   35.56   0
  28 -17 -12   41.04   38.10   0
  28 -12 -11   -0.54   37.60   0
  30  -4  -8   52.07   38.90   0
  30  -2  -7   77.16   38.95   0
  31 -17 -12    2.87   41.33   0
  33 -13 -11  -14.64   42.09   0
  34 -25 -13  -14.32   44.14   0
  34 -10 -10   -5.56   41.87   0
  36 -18 -12   -7.38   44.86   0
  36 -11 -10   25.50   45.36   0
  -4  -1   6  494.77   32.04   0
   5 -13  -6  193.90   22.67   0
   7 -13  -7  585.97   29.15   0
  10   2  -4  237.71   23.62   0
  12 -15  -9   88.21   32.40   0
  15 -17 -10  237.13   38.20   0
  15  -9  -9  236.47   33.86   0
  15   0  -6  299.99   32.18   0
  15   2  -5 1124.99   39.43   0
  18  -4  -8   34.62   31.06   0
  19 -18 -11   61.22   37.73   0
  21  -6  -9  491.58   40.66   0
  22  -1  -7  249.70   36.56   0
  23  -9 -10   11.64   35.59   0
  24 -21 -12  -14.39   38.68   0
  24 -13 -11   96.61   38.40   0
  25 -20 -12   11.47   40.19   0
  26 -19 -12   59.20   41.26   0
  26  -9 -10  180.49   41.51   0
  27  -6  -9   57.94   38.27   0
  32  -7  -9   39.17   39.69   0
  33 -18 -12    1.06   42.91   0
  35 -14 -11   26.70   44.47   0
  37 -15 -11   22.91   46.51   0
  38 -12 -10   10.50   45.06   0
  -5 -11   3  109.51   28.08   0
  -4  -6   2 1232.36   24.71   0
  -3   1   5 1119.24   30.13   0
  -2   1   3  162.00   12.31   0
   6  -4  -5 1118.39   29.25   0
   7 -16  -7  285.05   28.15   0
  10 -12  -8  213.34   30.55   0
  20 -17 -11  248.84   40.12   0
  21 -16 -11   93.28   39.33   0
  22 -15 -11   82.38   38.34   0
  23 -14 -11   12.79   36.78   0
  24  -6  -9   19.21   35.45   0
  24   2  -5  305.65   39.25   0
  27   0  -6   16.62   37.23   0
  30 -18 -12   -5.95   39.65   0
  30 -13 -11   47.70   39.50   0
  31 -10 -10  -16.81   39.31   0
  32  -5  -8  101.35   39.42   0
  34  -8  -9    1.40   42.68   0
  35 -19 -12    1.02   45.57   0
  36  -9  -9    1.26   44.58   0
  38 -10  -9   31.71   46.30   0
  -5  -4   5  136.77   28.10   0
   1   3   1   -1.22    1.13   0
   6  -9  -6  157.13   20.79   0
   7  -3  -5   75.91   19.13   0
   8   4  -2  123.08   17.95   0
   9  -8  -7 1294.15   36.98   0
   9  -1  -5  121.39   21.84   0
  16 -16 -10  414.05   40.42   0
  17   5  -3  247.74   30.70   0
  20  -7  -9  120.81   35.11   0
  21  -4  -8   46.14   34.57   0
  22 -10 -10   80.04   36.38   0
  26 -22 -12   39.03   43.13   0
  26 -14 -11   51.02   40.43   0
  27  -4  -8  340.80   42.45   0
  27  -2  -7  274.73   40.47   0
  28 -20 -12   -1.18   41.42   0
  29 -19 -12    1.79   39.36   0
  29  -7  -9  187.03   41.87   0
  32 -19 -12   25.42   43.90   0
  32 -14 -11    6.75   42.52   0
  34  -6  -8   95.67   43.23   0
  36  -7  -8   15.09   43.52   0
   4  -9  -5  123.02   16.96   0
   9   1  -4   10.62   19.30   0
  13 -14  -9   50.00   31.82   0
  14   3  -4  546.44   32.42   0
  15   7  -1  753.78   32.09   0
  17 -15 -10  268.68   38.72   0
  17  -5  -8  558.63   37.77   0
  18  -2  -7   96.04   30.82   0
  18   2  -5   61.45   28.90   0
  21 -11 -10  126.31   37.08   0
  24  -4  -8  276.95   38.44   0
  25 -10 -10   12.99   36.66   0
  28 -10 -10   87.01   38.88   0
  29 -14 -11   39.20   38.79   0
  31 -20 -12    2.87   41.80   0
  33 -11 -10   24.66   41.98   0
  34 -20 -12  -18.99   43.34   0
  34 -15 -11   86.45   45.33   0
  35 -12 -10  166.50   47.07   0
  36 -21 -12    7.38   44.80   0
  36 -16 -11   31.43   45.75   0
  -5  -8   3   97.94   23.39   0
   1  -8  -3  933.44   17.39   0
  10  -7  -7  178.53   26.90   0
  10   7   0   49.49   17.68   0
  11 -11  -8   88.43   27.91   0
  12  -5  -7  285.14   30.76   0
  14  -1  -6   19.47   26.23   0
  16 -19 -10  264.07   39.02   0
  18 -14 -10  140.92   36.62   0
  18   0  -6  167.56   31.66   0
  19 -13 -10   51.80   35.89   0
  19  -8  -9  266.01   36.72   0
  20 -12 -10   81.89   35.46   0
  21 -19 -11   64.26   39.46   0
  21  -2  -7   69.73   33.47   0
  23  -7  -9   10.02   35.21   0
  24  -2  -7  850.17   46.11   0
  24   0  -6  169.40   36.05   0
  25 -15 -11    5.27   38.06   0
  26  -7  -9   36.84   36.54   0
  29  -5  -8    6.02   37.19   0
  30 -21 -12   -0.11   41.71   0
  31 -15 -11   31.59   41.62   0
  31  -8  -9  111.74   40.84   0
  33 -21 -12   10.00   44.88   0
  37 -13 -10   30.66   44.36   0
  -6 -11   5  523.79   42.37   0
  -1   5   6  484.14   23.50   0
   2 -12  -4  245.19   15.60   0
   8 -12  -7 1489.52   37.79   0
  10 -15  -8 1010.24   39.62   0
  13 -17  -9  616.17   40.23   0
  14 -13  -9   57.41   30.80   0
  16  -6  -8  303.50   33.64   0
  18  -9  -9  703.29   41.60   0
  22 -18 -11  217.33   40.78   0
  23 -17 -11   34.31   38.02   0
  24 -16 -11  473.87   44.67   0
  24 -11 -10  344.62   41.54   0
  28 -23 -12   10.75   42.74   0
  28 -15 -11   20.43   38.02   0
  29 -22 -12   12.79   42.52   0
  29  -3  -7   -5.45   37.36   0
  30 -11 -10   41.87   39.00   0
  32 -22 -12   56.85   46.90   0
  33 -16 -11   55.42   44.74   0
  33  -9  -9  237.04   44.68   0
  35 -22 -12   -8.53   45.51   0
  -6  -8   5    1.31   32.10   0
  -6  -6   6  553.79   39.67   0
  -5  -2   6  185.39   29.72   0
  -4   1   7  352.14   32.23   0
  -3  -2   2  299.11   12.70   0
   5  -3  -4  528.71   20.83   0
   7  -8  -6  435.56   25.31   0
   8   2  -3  979.40   26.75   0
  12 -10  -8  233.33   30.40   0
  13  -9  -8   60.55   28.63   0
  13   4  -3  646.62   29.39   0
  14  -8  -8  760.79   38.06   0
  15 -12  -9   95.40   31.93   0
  15  -7  -8  407.06   34.49   0
  16 -11  -9  252.63   34.38   0
  17 -18 -10  275.79   39.57   0
  17 -10  -9  147.41   34.01   0
  17  -3  -7  481.05   35.17   0
  20  -5  -8  431.53   38.25   0
  22  -8  -9  312.53   40.25   0
  26  -5  -8  148.52   38.83   0
  27 -16 -11  263.49   42.28   0
  27 -11 -10  150.46   40.25   0
  28  -8  -9   62.13   39.06   0
  30 -24 -12    4.04   44.00   0
  31 -23 -12   -2.98   44.46   0
  31  -6  -8  439.94   45.59   0
  31  -4  -7   32.26   40.09   0
  34 -23 -12   14.78   46.15   0
  35 -17 -11   57.27   44.36   0
  35 -10  -9   14.04   43.85   0
  37 -18 -11   40.37   46.88   0
  37 -11  -9    3.80   44.48   0
  39 -12  -9   14.88   46.32   0
  -5  -1   8  150.28   34.87   0
  -4   0   5 3317.82   47.32   0
  -2   4   6  277.83   21.83   0
  -1   4   4 1772.43   26.17   0
   2   7   4   91.27   11.37   0
   3  -3  -3 2191.61   27.38   0
   6  -2  -4 1497.11   30.17   0
   7  -1  -4   26.41   16.86   0
  11   6  -1 1832.06   33.30   0
  12   5  -2   22.19   20.72   0
  13  -2  -6  154.23   28.02   0
  20   3  -4  334.80   34.42   0
  22 -21 -11   19.09   39.43   0
  23 -12 -10   57.59   36.96   0
  23  -5  -8   85.41   35.12   0
  25  -8  -9   95.77   37.37   0
  26 -17 -11   80.91   41.29   0
  26  -3  -7  173.41   38.42   0
  26  -1  -6   -5.42   35.66   0
  30 -16 -11   11.11   37.84   0
  33 -24 -12    0.13   45.39   0
  33  -7  -8   68.69   40.54   0
  33  -5  -7  166.61   42.86   0
  34 -13 -10  -14.12   43.14   0
  36 -24 -12   38.27   45.93   0
  36 -14 -10   14.90   44.75   0
  38 -15 -10   52.53   47.06   0
  39 -10  -8   -4.91   47.92   0
  -3  -4   1  686.02   13.24   0
  -3   0   3  704.43   18.74   0
   4   4   0    8.43    8.72   0
   6 -12  -6  592.38   25.75   0
   8 -15  -7  305.74   29.24   0
  11 -14  -8   85.10   30.38   0
  14 -16  -9  882.99   42.82   0
  17  -1  -6  102.37   30.46   0
  17   1  -5  774.87   37.38   0
  18 -17 -10  297.73   39.88   0
  19  -6  -8  115.94   34.15   0
  20  -3  -7  322.15   36.44   0
  22 -13 -10   53.25   36.59   0
  23 -20 -11  205.40   43.53   0
  23   1  -5   55.51   33.68   0
  24 -19 -11   81.39   41.34   0
  25 -18 -11   24.58   39.49   0
  26 -12 -10   59.25   38.48   0
  29 -12 -10  172.54   39.75   0
  30  -9  -9   33.83   39.47   0
  32 -25 -12   -5.22   44.19   0
  32 -17 -11   28.29   41.62   0
  34 -26 -12  -13.18   44.97   0
  34 -18 -11   31.75   45.25   0
  35 -25 -12    0.29   45.97   0
  35  -8  -8   -7.25   42.83   0
  37  -9  -8  -15.42   44.48   0
  -6 -10   4  716.62   38.75   0
  -3   3   6   91.74   23.59   0
  -1   6   8  133.85   27.81   0
   4 -12  -5  118.83   17.57   0
   8  -7  -6  446.56   25.51   0
   9 -11  -7   47.26   23.93   0
  12  -3  -6  390.62   30.01   0
  13   0  -5 1369.78   39.04   0
  19 -16 -10  240.93   38.31   0
  20 -15 -10  131.33   36.27   0
  20   1  -5  291.53   34.17   0
  21 -14 -10  105.14   36.63   0
  21  -9  -9  141.96   35.63   0
  23  -3  -7  127.56   35.84   0
  23  -1  -6  153.88   35.87   0
  28  -6  -8   16.02   37.79   0
  31 -13 -10   67.21   40.11   0
  32 -10  -9  119.79   41.50   0
  36 -27 -12  -11.79   45.90   0
  36 -19 -11    0.13   45.47   0
  -6 -13   4  630.93   40.93   0
  -5  -3   4   25.17   21.22   0
  -5   0   7   23.28   29.73   0
  -4  -8   1  164.94   13.29   0
  -2   3   4   74.57   13.25   0
  -2   5   8    0.90   27.72   0
   9  -6  -6  178.18   23.58   0
  11  -4  -6  132.69   23.92   0
  14 -19  -9  262.15   36.44   0
  15 -15  -9  266.41   35.89   0
  16   4  -3  496.64   31.38   0
  18 -20 -10   43.44   37.27   0
  20 -10  -9   74.28   33.98   0
  20  -1  -6   58.90   31.09   0
  22  -6  -8   62.42   35.43   0
  24  -9  -9  250.72   39.58   0
  25 -13 -10  325.27   42.54   0
  27 -19 -11  194.34   44.02   0
  27  -9  -9   26.68   37.04   0
  28 -18 -11   -2.21   38.47   0
  28 -13 -10   41.70   37.94   0
  28  -4  -7  171.66   40.10   0
  28  -2  -6  268.52   40.30   0
  30  -7  -8  110.93   40.79   0
  31 -18 -11  -23.91   39.45   0
  34 -11  -9   68.14   43.42   0
  36 -12  -9   33.19   44.87   0
  38 -13  -9   25.01   46.08   0
  -6  -5   5   31.30   28.64   0
  -5 -13   2  363.89   26.91   0
  -5 -10   2 1719.67   33.07   0
  -5  -5   3  957.16   27.23   0
  -3   4   8  191.92   31.61   0
   0  -7  -2 4561.63   24.95   0
   2  -2  -2    5.52    7.69   0
   4 -15  -5  309.94   21.20   0
   4  -2  -3   76.07   12.78   0
   6 -15  -6   52.06   22.69   0
  11 -17  -8  124.99   32.02   0
  12 -13  -8   89.23   29.58   0
  12   8   1  219.86   21.00   0
  15  -5  -7  884.27   38.56   0
  18  -7  -8  131.70   32.59   0
  19   4  -3   19.23   28.04   0
  24 -22 -11   11.12   38.98   0
  25 -21 -11    9.78   39.57   0
  26 -20 -11  110.12   41.79   0
  30 -19 -11    8.84   38.17   0
  33 -19 -11   31.88   42.62   0
  35 -20 -11   -7.45   44.98   0
  35 -15 -10   39.32   44.24   0
  37 -21 -11   -2.17   45.18   0
  37 -16 -10  145.50   47.23   0
  -6  -3   6   27.11   29.30   0
   5  -1  -3 1443.06   26.18   0
   6   0  -3 1223.01   25.90   0
  10 -10  -7  386.53   27.98   0
  12  -1  -5 1404.76   37.66   0
  16 -14  -9  803.16   41.81   0
  16  -2  -6  380.44   31.87   0
  17  -8  -8   60.88   32.22   0
  18 -12  -9  386.68   37.66   0
  19 -19 -10  128.79   37.56   0
  19  -4  -7   47.73   31.73   0
  23 -10  -9  177.81   39.20   0
  27 -14 -10   31.78   40.14   0
  29 -20 -11  112.65   42.43   0
  29 -10  -9   11.63   37.50   0
  30 -14 -10  121.47   40.85   0
  30  -5  -7  124.52   40.43   0
  30  -3  -6   60.11   40.79   0
  32 -20 -11   59.64   43.05   0
  32  -8  -8  108.61   39.16   0
  34  -9  -8  101.51   42.91   0
  38 -11  -8  -15.82   45.72   0
  40 -12  -8   39.38   48.32   0
  -4   2   6  275.24   26.48   0
   3   8   4  115.43   11.96   0
  11  -9  -7   54.41   27.21   0
  13 -12  -8   78.32   28.49   0
  15 -18  -9  786.49   42.60   0
  15   5  -2   15.95   24.74   0
  16   0  -5 1145.17   40.10   0
  20 -18 -10   40.69   36.11   0
  21  -7  -8  582.45   42.12   0
  22 -16 -10  -16.78   35.25   0
  22  -4  -7  139.75   35.24   0
  22   2  -4  238.48   33.92   0
  23 -15 -10  104.73   37.62   0
  25  -2  -6  622.19   42.94   0
  26 -23 -11   13.16   41.93   0
  27 -22 -11   93.09   43.41   0
  27  -7  -8  231.07   40.04   0
  28 -21 -11   15.44   39.94   0
  31 -11  -9   -3.87   38.13   0
  32 -15 -10   22.50   39.92   0
  32  -6  -7  220.90   43.16   0
  34 -21 -11   37.27   45.14   0
  36 -22 -11   -6.03   44.70   0
  36 -10  -8   11.35   42.61   0
  38 -18 -10   -5.46   47.63   0
  -7  -7   6  610.16   43.44   0
  -3   2   4   60.88   14.17   0
   6  -7  -5  536.99   23.52   0
   7 -11  -6  209.31   22.01   0
  14 -11  -8   81.94   29.35   0
  15 -10  -8 1004.95   41.49   0
  16  -9  -8   89.51   30.56   0
  18   5  -2   51.99   28.40   0
  19  -2  -6  153.97   31.90   0
  19   2  -4  214.68   31.09   0
  22 -11  -9    2.00   35.90   0
  24  -7  -8   70.17   35.56   0
  26 -15 -10   19.66   37.63   0
  29 -15 -10   35.86   38.42   0
  31 -21 -11   51.17   41.49   0
  33 -22 -11   22.44   45.33   0
  33 -12  -9   -5.68   39.35   0
  34 -16 -10   48.02   44.03   0
  34  -7  -7  175.84   42.67   0
  35 -13  -9  252.22   48.82   0
  36 -17 -10   33.88   45.69   0
  36  -8  -7    8.78   44.27   0
  37 -14  -9   12.45   45.93   0
  38  -9  -7    7.31   45.25   0
  39 -15  -9    8.78   46.67   0
  -6  -1   7  140.41   32.77   0
  11  -2  -5   61.97   20.91   0
  12 -16  -8  138.97   31.73   0
  13   7   0  119.43   22.14   0
  14   6  -1  223.05   23.28   0
  15  -3  -6  586.85   34.19   0
  16 -17  -9  348.18   37.66   0
  18  -5  -7  114.39   31.90   0
  22  -2  -6    4.79   31.98   0
  22   0  -5  484.70   37.17   0
  25 -11  -9  183.69   40.50   0
  27  -5  -7  545.11   44.60   0
  27  -1  -5  179.84   38.17   0
  28 -24 -11  -17.61   42.16   0
  28 -11  -9  137.79   40.75   0
  29 -23 -11    7.33   41.77   0
  29  -8  -8  259.55   42.12   0
  30 -22 -11   13.33   41.26   0
  35 -23 -11  -13.11   44.63   0
  37 -24 -11    4.02   46.36   0
  -7  -9   5 1334.90   48.62   0
  -6 -12   3  199.71   30.50   0
  -5   2   8   -2.04   31.20   0
  -4  -1   3 1479.79   26.03   0
   1 -11  -3 1078.49   17.99   0
   9 -17  -7 1041.00   36.72   0
  11   4  -2  405.84   23.05   0
  20  -8  -8  101.32   33.45   0
  21 -20 -10  407.45   43.96   0
  21 -12  -9   52.01   34.61   0
  24 -17 -10  281.94   42.90   0
  25 -16 -10   54.92   38.03   0
  27  -3  -6   71.83   36.72   0
  28 -16 -10  129.93   40.39   0
  30 -12  -9  159.76   41.63   0
  31 -24 -11   25.76   44.43   0
  31 -16 -10   29.31   38.96   0
  31  -9  -8   -3.39   38.58   0
  32 -23 -11    0.14   43.17   0
  33 -17 -10   39.24   41.53   0
  34 -24 -11   10.95   45.33   0
  36 -25 -11  -31.40   45.84   0
  -6  -9   3  953.84   33.04   0
  -5  -7   2  980.60   23.55   0
  -5   1   6  535.80   30.91   0
  -2   6   7  848.67   32.62   0
   4   0  -2  377.44   14.46   0
   7  -6  -5  530.11   23.72   0
  10  -3  -5  667.03   27.66   0
  16 -20  -9  251.65   36.68   0
  17 -16  -9  290.99   36.34   0
  20 -13  -9   96.89   34.81   0
  21  -5  -7  120.96   33.09   0
  22 -19 -10   59.64   37.65   0
  23 -18 -10  519.11   44.63   0
  23  -8  -8  122.82   35.96   0
  24  -5  -7  309.21   38.11   0
  24   1  -4  460.41   39.59   0
  26  -8  -8  154.32   38.25   0
  29  -6  -7   66.72   39.14   0
  30 -25 -11   -1.70   43.87   0
  32 -13  -9  100.51   42.55   0
  33 -25 -11   -7.26   43.95   0
  33 -10  -8   55.25   40.74   0
  35 -26 -11   -3.70   46.24   0
  35 -18 -10   57.39   44.39   0
  35 -11  -8   64.80   43.52   0
  37 -27 -11   12.22   46.52   0
  37 -19 -10  -18.93   44.55   0
  37 -12  -8   49.80   45.63   0
  39 -13  -8    6.57   46.31   0
  -4  -3   2  129.67   12.09   0
  -3   5   7   47.89   25.35   0
  -1   7   7  117.52   24.14   0
   1 -14  -3   73.14   12.78   0
   7 -14  -6  708.00   28.93   0
   8 -10  -6  405.68   25.31   0
   8  -5  -5  553.98   24.88   0
   9  -4  -5  117.21   20.70   0
  10 -13  -7  976.94   35.16   0
  11   0  -4 2486.78   42.53   0
  13 -15  -8  661.41   36.42   0
  14  -4  -6   67.42   26.86   0
  15  -1  -5 2124.99   46.98   0
  15   3  -3  454.44   29.38   0
  17  -6  -7   41.75   29.26   0
  18 -15  -9  820.85   43.26   0
  19 -14  -9  243.72   36.13   0
  19  -9  -8   24.57   31.56   0
  24 -12  -9  314.94   40.34   0
  27 -12  -9  342.78   42.13   0
  29  -4  -6   40.43   37.94   0
  30 -17 -10   63.71   39.60   0
  31  -7  -7   34.29   39.78   0
  32 -26 -11    2.66   43.39   0
  34 -27 -11  -18.91   44.58   0
  36 -15  -9  153.71   47.01   0
  38 -16  -9   23.34   44.96   0
  39 -11  -7   22.84   47.10   0
  -7  -4   6  118.43   31.91   0
  -6  -4   4   85.28   23.13   0
  -6  -2   5  268.76   27.31   0
  -6   1   8  146.53   36.31   0
  -4   1   4 1642.13   29.82   0
   0   8   7  507.46   27.35   0
   4   2  -1   11.49    9.46   0
  11   2  -3  323.60   22.72   0
  15   1  -4  276.17   29.13   0
  17 -19  -9  184.38   36.86   0
  18 -10  -8   33.13   30.91   0
  18   3  -3  978.23   37.25   0
  22 -22 -10  509.62   45.22   0
  24  -1  -5   60.12   33.18   0
  26 -18 -10   58.53   39.71   0
  28  -9  -8  145.80   39.17   0
  29 -18 -10   61.88   41.43   0
  29 -13  -9  159.76   42.17   0
  31  -5  -6    1.49   40.34   0
  32 -18 -10    0.38   38.66   0
  33  -8  -7  -20.20   38.90   0
  34 -19 -10   10.81   44.02   0
  35  -9  -7  206.68   45.09   0
  36 -20 -10   -6.78   44.37   0
  37 -10  -7   63.62   44.90   0
  38 -21 -10   22.77   47.11   0
  -7  -2   7  267.20   37.39   0
  -4   4   7 1029.09   36.21   0
  -3   6   9  106.47   33.98   0
  -2   7   9  124.60   32.47   0
   2  -7  -3 2471.98   26.64   0
   3 -11  -4  140.15   15.19   0
   7 -17  -6   25.28   23.81   0
  11 -12  -7  421.96   31.68   0
  13 -18  -8 1048.17   43.00   0
  13  -5  -6  224.89   28.00   0
  16  -7  -7  255.73   31.61   0
  21  -3  -6  357.56   35.06   0
  22  -9  -8   32.22   33.93   0
  23 -21 -10  103.29   39.48   0
  23 -13  -9   37.49   35.55   0
  24 -20 -10   78.64   39.32   0
  25 -19 -10   29.44   37.96   0
  25  -9  -8  212.30   38.84   0
  26 -13  -9  110.69   38.51   0
  26  -6  -7  390.99   40.88   0
  30 -10  -8   30.10   39.25   0
  33  -6  -6   62.94   40.22   0
  39 -18  -9   25.72   48.75   0
  40 -15  -8   91.10   49.72   0
  -6   0   6 1573.89   42.21   0
  -3   4   5 1510.20   30.35   0
   9  -9  -6  502.97   26.41   0
  15 -13  -8  706.26   38.06   0
  16 -12  -8  145.08   31.81   0
  17 -11  -8  112.88   31.62   0
  18 -18  -9 1629.29   53.63   0
  18  -1  -5  817.91   37.41   0
  18   1  -4   47.29   27.93   0
  20  -6  -7  335.08   35.22   0
  22 -14  -9   47.68   35.51   0
  23  -6  -7   -0.09   32.87   0
  26  -4  -6   32.87   35.47   0
  28 -19 -10   31.18   39.83   0
  31 -14  -9   57.11   39.36   0
  32 -11  -8  232.34   43.76   0
  33 -20 -10  139.61   43.82   0
  33 -15  -9   44.74   41.00   0
  35 -21 -10   31.27   44.78   0
  36 -13  -8  245.62   48.67   0
  37 -22 -10    4.69   45.26   0
  37 -17  -9  233.60   49.18   0
  38 -14  -8  117.79   48.16   0
  -7 -11   4  846.68   40.07   0
  -5   3   7   60.93   28.71   0
   5 -14  -5  356.90   23.09   0
  10  -8  -6  413.23   26.23   0
  10  -1  -4   23.89   18.43   0
  11  -7  -6  199.39   24.60   0
  12 -11  -7  460.14   31.90   0
  14   4  -2  514.18   26.84   0
  15  -8  -7  327.96   31.77   0
  19 -17  -9  219.50   36.73   0
  20 -16  -9  278.42   37.74   0
  21 -15  -9   49.48   34.87   0
  21 -10  -8   77.62   33.58   0
  24 -23 -10   73.05   39.94   0
  25 -22 -10   43.23   41.11   0
  25 -14  -9   90.74   37.93   0
  26 -21 -10  141.82   43.03   0
  26  -2  -5  310.08   39.94   0
  27 -20 -10    1.92   39.69   0
  27 -10  -8   18.46   38.22   0
  28 -14  -9  101.31   40.57   0
  28  -7  -7  390.74   42.27   0
  30 -20 -10   34.38   39.90   0
  34 -12  -8   69.09   41.15   0
   3   1  -1    5.28    7.21   0
  14 -17  -8   25.19   31.42   0
  18 -21  -9   12.62   34.99   0
  19  -7  -7  152.53   33.29   0
  29 -21 -10   93.52   43.23   0
  30 -15  -9   34.60   40.51   0
  30  -8  -7   74.52   39.79   0
  32 -21 -10  245.87   45.07   0
  34 -22 -10   53.54   44.86   0
  36 -23 -10   85.20   47.30   0
  38 -24 -10   67.28   48.05   0
  40 -13  -7  231.34   52.60   0
  -4   3   5 1464.67   31.09   0
   3 -14  -4   33.53   16.02   0
   6 -10  -5  661.29   24.62   0
  10   3  -2 1142.73   27.67   0
  19 -20  -9   95.25   37.26   0
  20  -4  -6  346.88   35.19   0
  23  -4  -6  112.44   33.19   0
  24 -15  -9  161.46   39.10   0
  26 -24 -10   86.93   42.08   0
  27 -23 -10   56.76   43.25   0
  27 -15  -9   41.84   40.16   0
  28 -22 -10   18.09   41.58   0
  28  -5  -6  244.07   40.50   0
  28  -3  -5  221.01   40.01   0
  29 -11  -8   36.48   39.06   0
  31 -22 -10   -1.21   41.27   0
  32 -16  -9  207.34   43.38   0
  32  -9  -7   63.52   40.65   0
  34 -10  -7  168.68   42.97   0
  36 -11  -7  155.56   46.20   0
  37 -25 -10   -3.08   47.63   0
  38 -19  -9   30.67   46.96   0
  38 -12  -7    5.24   44.66   0
  39 -16  -8   33.68   48.21   0
  -6   2   7  793.32   37.30   0
  14   2  -3  254.61   24.63   0
  15 -16  -8   64.28   31.64   0
  20 -19  -9  132.46   37.76   0
  22  -7  -7  473.69   39.06   0
  23 -16  -9  139.94   38.29   0
  23  -2  -5  183.13   34.34   0
  23   0  -4  162.09   33.79   0
  30 -23 -10   55.84   44.72   0
  30  -6  -6  366.88   44.44   0
  31 -12  -8  -14.03   37.40   0
  33 -23 -10   -0.50   43.23   0
  33 -13  -8   75.62   42.49   0
  35 -24 -10   25.26   46.43   0
  35 -14  -8   12.35   44.86   0
  37 -15  -8  -14.87   45.84   0
  38 -27 -10  -18.94   48.82   0
  38 -10  -6    4.72   45.40   0
  -8  -5   6  215.13   36.64   0
  -7  -3   5  643.08   33.73   0
   4   9   4 1573.01   17.81   0
   6  -5  -4 2800.79   37.32   0
   8  -3  -4   33.40   16.88   0
  13  -3  -5  678.76   31.36   0
  13   5  -1  231.83   21.80   0
  16 -15  -8   31.88   31.51   0
  17  -2  -5 1136.34   39.00   0
  18 -13  -8 1050.94   45.14   0
  18  -8  -7   81.72   30.55   0
  19 -12  -8  245.70   34.96   0
  20  -2  -5   91.69   30.30   0
  20   2  -3  378.73   32.29   0
  21 -18  -9   10.20   34.88   0
  22 -17  -9  314.14   39.98   0
  23 -11  -8  303.76   39.13   0
  26 -11  -8   20.69   36.62   0
  27  -8  -7  100.38   39.17   0
  28 -25 -10   46.35   41.18   0
  29 -24 -10   79.27   43.53   0
  29 -16  -9   43.28   40.22   0
  30  -4  -5   47.08   38.70   0
  32 -24 -10   54.89   44.33   0
  32  -7  -6  128.89   41.71   0
  34 -25 -10    0.04   46.54   0
  34  -8  -6  236.53   44.50   0
  36 -26 -10   -6.75   47.23   0
  36  -9  -6   84.82   44.32   0
  39 -21  -9   26.13   49.23   0
  41 -15  -7   17.54   49.18   0
  -7  -1   6   56.65   28.62   0
  -4  -5   1 1264.57   17.36   0
   7  -4  -4  259.07   18.91   0
   8 -16  -6  423.09   28.89   0
  11 -18  -7  227.46   31.81   0
  12 -14  -7   49.02   27.90   0
  15 -19  -8   26.46   33.15   0
  17 -14  -8   51.65   31.16   0
  17   2  -3   22.21   25.32   0
  20 -22  -9   53.48   37.43   0
  20   0  -4 1175.69   42.20   0
  31 -25 -10   40.98   44.39   0
  31 -17  -9   37.86   40.13   0
  33 -18  -9   92.33   41.86   0
  35 -27 -10   51.16   48.74   0
  37 -28 -10    3.81   47.29   0
  37 -20  -9   14.43   46.29   0
  39 -14  -7   76.24   49.61   0
  40 -18  -8   32.24   49.19   0
  -8  -7   5   58.27   32.63   0
  -7  -5   4  163.26   26.06   0
  -4   6   8   -5.73   28.65   0
  -2   8   8  402.64   30.94   0
   7  -9  -5  268.97   21.04   0
   9 -12  -6  569.41   27.84   0
  12  -4  -5  122.76   23.33   0
  15  -6  -6   71.62   26.91   0
  16   5  -1    9.41   24.08   0
  17  -9  -7 1058.93   41.68   0
  19  -5  -6   67.00   29.55   0
  21 -21  -9  139.59   39.71   0
  21  -8  -7  348.50   36.87   0
  22 -12  -8  350.11   39.10   0
  22  -5  -6  565.70   39.84   0
  24  -8  -7  609.14   42.79   0
  25 -12  -8  705.80   47.42   0
  25  -3  -5  301.61   37.84   0
  25  -1  -4  453.97   39.74   0
  28 -17  -9  146.14   42.20   0
  30 -13  -8  277.68   44.85   0
  32 -27 -10    7.77   46.50   0
  34 -28 -10   10.12   46.27   0
  37 -13  -7    6.94   45.47   0
  38 -17  -8   39.35   48.06   0
  41 -13  -6    6.64   49.39   0
  -7   1   7  104.42   31.38   0
  -6 -11   2  160.88   21.84   0
  -3   6   6   48.36   18.95   0
   9   0  -3 5628.48   52.71   0
   9   4  -1   14.37   14.82   0
  12   6   0 2475.04   35.27   0
  13 -13  -7  202.59   30.60   0
  16 -18  -8  992.53   44.00   0
  16 -10  -7 1300.65   43.20   0
  22 -20  -9   58.32   39.03   0
  23 -19  -9   -0.54   36.76   0
  24 -18  -9  442.66   43.10   0
  27 -18  -9  209.99   43.36   0
  27  -6  -6  172.74   39.24   0
  30 -18  -9  348.79   45.71   0
  31 -10  -7  119.88   40.76   0
  32 -14  -8   19.72   39.45   0
  33 -11  -7   97.76   42.33   0
  34 -15  -8  145.08   45.21   0
  36 -21  -9   19.43   46.95   0
  36 -16  -8  260.97   50.47   0
  38 -22  -9   48.80   47.44   0
  -5  -4   2 2137.59   27.22   0
  -4   5   6  145.76   22.99   0
  -2   7   6  169.81   20.34   0
   2   9   5   99.97   15.96   0
   3  -6  -3   11.48   11.19   0
   4 -10  -4  121.85   15.41   0
  10 -11  -6  489.40   27.93   0
  11  -5  -5   -1.17   19.91   0
  13  -1  -4 2378.57   42.45   0
  14 -12  -7   34.14   27.23   0
  14  -7  -6  639.26   33.52   0
  15 -11  -7  365.88   32.49   0
  16  -3  -5 1215.82   40.04   0
  21 -13  -8  493.86   40.09   0
  26  -9  -7  718.63   47.30   0
  27 -13  -8   15.70   39.11   0
  27  -4  -5   57.53   37.42   0
  27  -2  -4  705.07   45.07   0
  29  -7  -6   88.24   39.51   0
  32 -19  -9   -7.58   39.11   0
  34 -20  -9   87.17   43.52   0
  39 -24  -9  -12.97   48.94   0
  39 -12  -6  135.78   50.05   0
  -7 -10   3  421.01   29.36   0
  -6  -1   4   35.46   18.50   0
  -6   1   5 2116.18   40.15   0
  -6   4   8   -0.29   30.37   0
   8  -8  -5 1581.29   33.60   0
  12 -17  -7  282.95   32.30   0
  15   6   0  611.94   28.18   0
  17 -17  -8  148.18   32.95   0
  19 -15  -8    5.69   33.32   0
  19  -3  -5  799.88   38.38   0
  19   3  -2   91.68   28.30   0
  20 -14  -8  179.46   35.32   0
  20  -9  -7  104.16   32.53   0
  22 -23  -9  370.89   44.06   0
  22  -3  -5  337.65   35.78   0
  22   1  -3  298.06   33.41   0
  23  -9  -7  609.44   42.99   0
  24 -13  -8    5.42   35.79   0
  24  -6  -6  999.97   47.25   0
  26 -19  -9  181.62   41.65   0
  31  -8  -6   74.48   41.30   0
  33  -9  -6  574.02   49.85   0
  35 -10  -6  278.78   45.42   0
  37 -23  -9   18.34   46.44   0
  37 -11  -6  182.17   48.58   0
  39 -19  -8    6.03   47.77   0
  40 -16  -7  140.84   50.57   0
  -8  -2   6  443.13   36.17   0
  -5   4   6  169.04   23.81   0
   9 -15  -6 1223.32   35.36   0
   9  -7  -5  257.82   21.84   0
  10  -6  -5  587.47   26.58   0
  11 -10  -6  496.62   27.88   0
  11   7   1   41.07   16.81   0
  13  -8  -6  906.56   35.71   0
  13   1  -3   58.54   20.05   0
  18 -16  -8  987.83   44.27   0
  21  -6  -6  373.68   36.97   0
  22  -1  -4  686.99   38.40   0
  23 -22  -9  367.56   43.49   0
  24 -21  -9  128.27   39.63   0
  25 -20  -9   63.72   38.18   0
  28 -20  -9   41.84   41.36   0
  28 -10  -7   13.31   37.44   0
  29 -14  -8    4.57   38.75   0
  29  -5  -5   85.04   38.93   0
  31 -20  -9   30.93   40.34   0
  31 -15  -8  305.76   45.63   0
  33 -21  -9   52.00   41.04   0
  35 -22  -9  207.04   48.13   0
  35 -17  -8  230.89   49.47   0
  38 -25  -9  -16.17   48.71   0
  38 -15  -7   36.30   47.61   0
  42 -15  -6   33.13   51.67   0
  -8  -4   5  153.96   30.65   0
  -8   0   7  623.10   40.13   0
  -2   2   2   -2.67    6.11   0
   8  -1  -3  962.29   25.41   0
   8   5   0   64.82   13.65   0
  16  -1  -4  279.23   28.89   0
  17 -20  -8  143.73   35.04   0
  19 -10  -7  276.44   34.38   0
  19  -1  -4   54.73   29.10   0
  23 -14  -8  504.88   42.35   0
  24 -24  -9  143.14   42.58   0
  26 -14  -8  252.33   41.05   0
  27 -21  -9  117.53   42.72   0
  30 -21  -9   38.27   40.00   0
  30 -11  -7   35.30   39.31   0
  31  -6  -5  314.89   44.54   0
  32 -12  -7   48.69   40.81   0
  33  -7  -5   39.66   41.03   0
  34 -13  -7    9.19   42.15   0
  35  -8  -5  128.06   43.59   0
  36 -24  -9   84.83   47.53   0
  36 -14  -7  165.05   46.02   0
  39 -27  -9    9.55   49.91   0
  40 -21  -8   53.51   49.07   0
  -6  -3   3 3762.08   40.99   0
  -6   3   6   57.33   23.75   0
   9 -18  -6  248.27   28.03   0
  12  -2  -4  219.72   22.02   0
  16   1  -3   54.75   25.40   0
  22 -10  -7  250.01   36.16   0
  24  -4  -5   95.08   34.53   0
  24   0  -3 1664.22   50.97   0
  25 -23  -9   14.16   39.33   0
  25 -10  -7   32.40   35.84   0
  26 -22  -9  159.24   42.01   0
  26  -7  -6   91.72   36.02   0
  29 -22  -9   41.32   43.04   0
  32 -22  -9   -2.90   39.58   0
  34 -23  -9    2.21   43.34   0
  37 -26  -9   20.86   48.81   0
  38 -20  -8    9.75   46.43   0
  40 -14  -6   18.41   47.54   0
  41 -18  -7  -18.01   49.19   0
   2 -10  -3  986.53   19.13   0
   4  -5  -3  213.78   14.21   0
  17  -7  -6   -3.54   27.40   0
  18 -19  -8  191.31   35.94   0
  18 -11  -7  171.74   32.37   0
  21 -16  -8   19.12   35.13   0
  24  -2  -4  217.54   36.18   0
  26 -25  -9   42.56   42.47   0
  28 -23  -9   38.25   44.00   0
  28  -8  -6   76.12   39.05   0
  31 -23  -9   16.62   40.82   0
  33 -24  -9  129.34   44.89   0
  35 -25  -9   76.43   47.75   0
  38 -28  -9   -6.10   48.84   0
  38 -13  -6   -9.83   46.77   0
  39 -30  -9   16.39   47.69   0
  39 -17  -7  126.28   50.56   0
   1  -6  -2 1801.71   18.62   0
   7 -12  -5  539.10   24.34   0
  10 -14  -6  153.15   24.71   0
  13 -19  -7   84.23   30.94   0
  14 -15  -7  401.67   32.15   0
  15 -14  -7  463.85   34.75   0
  17 -12  -7  212.12   32.19   0
  18 -22  -8   67.21   35.89   0
  19 -18  -8  240.79   35.87   0
  20 -17  -8  128.65   34.85   0
  21  -4  -5   91.00   31.72   0
  23  -7  -6  273.16   36.60   0
  27 -24  -9   72.83   41.99   0
  27 -11  -7  217.55   40.71   0
  30 -24  -9  258.10   46.44   0
  30  -9  -6  200.17   42.22   0
  32 -25  -9    8.49   44.09   0
  32 -17  -8   -2.65   39.50   0
  34 -26  -9   13.58   46.95   0
  34 -18  -8  131.67   43.88   0
  34 -11  -6   48.56   42.19   0
  36 -27  -9    7.55   48.40   0
  36 -12  -6  382.79   49.38   0
  37 -29  -9  -11.22   48.45   0
  37 -16  -7   22.41   47.42   0
  39 -22  -8   33.76   48.38   0
  -9  -8   5  602.74   41.51   0
  -8  -6   4  144.41   27.53   0
  -7  -2   4  105.83   21.42   0
  -6   6   9  510.25   40.88   0
  -5   7   9   52.48   31.55   0
  -4 -10   0   60.36    9.12   0
  -4   8   9    5.41   30.55   0
  -3   3   3 2266.90   26.56   0
   4 -13  -4 1822.48   29.39   0
  12   4  -1  578.34   23.49   0
  14  -5  -5  423.83   30.22   0
  16 -13  -7  434.40   34.08   0
  16  -8  -6  392.01   32.10   0
  18   4  -1  202.00   28.75   0
  21 -11  -7  207.87   35.23   0
  21   2  -2  234.92   31.65   0
  24 -16  -8  242.33   40.14   0
  24 -11  -7  115.93   36.48   0
  26  -3  -4   87.09   36.70   0
  27 -16  -8  403.35   44.60   0
  28 -26  -9  -11.97   40.91   0
  29 -25  -9   48.52   42.65   0
  29 -12  -7   93.73   39.52   0
  31 -26  -9   15.40   45.38   0
  31 -13  -7  106.07   42.42   0
  32 -10  -6   41.69   40.05   0
  33 -27  -9   12.96   46.76   0
  33 -14  -7   15.78   41.31   0
  35 -15  -7   48.73   42.59   0
  38 -11  -5   42.41   47.02   0
  40 -24  -8   14.23   50.70   0
  41 -16  -6   54.71   50.53   0
  -9  -3   6  325.72   36.11   0
  -7   2   6  197.14   27.38   0
  -3   1   2  351.61   11.10   0
  -3   8   7 1095.97   35.25   0
   4 -16  -4  393.89   21.36   0
   5  -4  -3  206.80   14.59   0
   6  -3  -3   20.31   13.29   0
   7   6   1    9.81   10.87   0
   8   1  -2 3260.52   36.92   0
  11  -3  -4  148.22   20.35   0
  12   0  -3 1518.34   33.39   0
  19 -21  -8  122.58   36.56   0
  21  -2  -4  218.09   32.18   0
  23 -17  -8  127.54   36.86   0
  25  -8  -6  736.99   45.71   0
  28  -6  -5   64.51   37.87   0
  31 -18  -8  324.44   46.79   0
  32 -28  -9   -4.55   47.15   0
  33 -19  -8   12.78   43.31   0
  35 -20  -8   47.47   44.41   0
  36 -10  -5   41.73   42.52   0
  39 -15  -6  103.81   50.84   0
  40 -19  -7  -10.16   46.88   0
  -6   5   7  330.61   30.56   0
   8   3  -1   67.97   13.95   0
  10 -17  -6  694.60   34.07   0
  11 -13  -6  451.06   28.76   0
  12   2  -2  249.23   20.96   0
  14 -18  -7  570.01   37.49   0
  15  -9  -6 1226.02   40.42   0
  15   4  -1  333.54   24.62   0
  20 -20  -8  239.45   37.47   0
  21 -19  -8  152.84   37.80   0
  21   0  -3  270.17   32.26   0
  22 -18  -8   62.79   35.55   0
  26 -17  -8  215.99   41.66   0
  26 -12  -7  537.65   44.68   0
  28  -4  -4  178.96   40.31   0
  30  -7  -5  154.51   41.24   0
  32  -8  -5   85.24   41.81   0
  34  -9  -5  443.37   48.39   0
  38 -23  -8   37.18   48.97   0
  38 -18  -7   20.17   47.59   0
  41 -14  -5   15.39   50.58   0
  -4   2   3   85.82   12.33   0
  -2   9   7  280.21   26.57   0
   7 -15  -5  115.59   22.51   0
   8 -11  -5  776.39   27.14   0
  12 -12  -6  692.44   32.24   0
  13  -6  -5  437.29   27.14   0
  14 -10  -6  110.91   28.47   0
  18  -2  -4  838.42   36.25   0
  18   2  -2  423.04   30.37   0
  19  -8  -6  403.55   34.77   0
  20 -23  -8  113.04   38.11   0
  22  -8  -6   96.84   33.09   0
  23 -12  -7  309.20   38.84   0
  25 -18  -8  584.67   47.12   0
  27  -9  -6  209.25   39.34   0
  28 -18  -8  247.30   43.69   0
  28 -13  -7  377.59   44.87   0
  30  -5  -4  221.99   41.14   0
  32  -6  -4  122.13   43.38   0
  36 -22  -8   14.99   46.27   0
  36 -17  -7   18.84   44.28   0
  37 -14  -6   33.67   44.43   0
  39 -25  -8   14.71   48.64   0
  41 -21  -7   44.88   50.52   0
  42 -18  -6    6.51   51.00   0
  -7   4   7  476.56   32.92   0
  -3   5   4  487.75   18.01   0
  -2   6   4 1326.64   23.95   0
   6  -8  -4  342.68   19.15   0
  10  -4  -4  130.12   19.15   0
  13 -11  -6  443.45   30.91   0
  15 -17  -7   32.39   28.67   0
  15   0  -3  269.41   27.03   0
  17  -5  -5 1976.19   46.78   0
  18   0  -3  308.53   29.93   0
  19 -13  -7   78.46   31.99   0
  20  -5  -5  803.64   39.77   0
  21 -22  -8  328.07   41.80   0
  24 -19  -8   36.10   38.47   0
  29 -10  -6   16.64   37.72   0
  30 -19  -8   -0.27   40.37   0
  30 -14  -7  141.89   41.89   0
  31 -11  -6   63.56   41.97   0
  32 -20  -8   50.22   41.46   0
  32 -15  -7   52.32   40.37   0
  33 -12  -6   72.18   42.99   0
  34 -21  -8   -0.39   40.47   0
  34 -16  -7   68.99   42.90   0
  37 -24  -8   46.71   49.42   0
  39 -20  -7   11.73   49.43   0
  39 -13  -5   26.19   47.11   0
  40 -27  -8   23.83   50.89   0
  40 -17  -6   24.47   50.04   0
  -8  -1   5  127.67   25.03   0
  -8   1   6   67.89   27.17   0
  -6  -5   2  450.88   17.28   0
   2 -13  -3  340.33   16.50   0
   9 -10  -5  193.15   21.73   0
  12  -7  -5  506.13   27.05   0
  15 -20  -7  102.95   33.86   0
  15   2  -2   62.27   20.96   0
  17 -15  -7   42.29   29.98   0
  18 -14  -7  536.13   37.48   0
  22 -21  -8  329.92   42.60   0
  23  -3  -4  380.17   36.45   0
  24  -9  -6  646.09   44.36   0
  25 -13  -7  730.72   46.52   0
  25  -6  -5  191.55   37.49   0
  27 -19  -8   41.29   39.41   0
  35 -23  -8   41.60   46.47   0
  37 -12  -5   93.67   46.25   0
  38 -26  -8   49.01   50.70   0
  42 -16  -5   43.66   52.85   0
  -7  -4   3  306.52   20.62   0
   7  -7  -4  273.44   18.65   0
   9  -5  -4  141.77   18.59   0
  11 -16  -6  337.86   28.87   0
  11  -8  -5  884.90   30.42   0
  14  -3  -4   47.55   22.45   0
  18  -9  -6  236.23   31.54   0
  21  -9  -6  269.17   36.10   0
  22 -24  -8   68.89   39.68   0
  26 -20  -8  179.00   40.99   0
  27 -14  -7  363.56   44.80   0
  27  -7  -5  140.66   38.86   0
  29 -20  -8   79.72   41.58   0
  33 -22  -8   71.80   42.37   0
  36 -25  -8   71.99   49.83   0
  37 -19  -7    9.75   47.60   0
  38 -16  -6   96.93   49.48   0
  39 -28  -8   -4.94   50.71   0
  40 -30  -8   30.16   51.53   0
  40 -22  -7   10.60   50.83   0
  -8   3   7 1075.84   40.46   0
  -5   3   4  503.74   19.99   0
  -4   0   2  360.92   12.28   0
   7   0  -2 4789.63   41.81   0
  11 -19  -6  119.29   29.10   0
  11   5   0 2243.82   31.86   0
  16  -6  -5  621.20   33.35   0
  20  -3  -4  201.06   31.28   0
  21 -14  -7  326.58   37.65   0
  22  -6  -5 1180.69   46.14   0
  23 -23  -8  -17.55   39.31   0
  24 -22  -8   79.45   40.56   0
  25 -21  -8  246.07   41.83   0
  25  -4  -4  214.19   36.64   0
  26 -10  -6  367.11   42.58   0
  28 -21  -8   25.89   40.40   0
  29 -15  -7   48.32   39.69   0
  29  -8  -5   97.32   40.12   0
  31 -16  -7  171.57   45.11   0
  31  -9  -5  134.51   42.38   0
  33 -17  -7    8.62   42.86   0
  33 -10  -5    8.57   41.95   0
  34 -24  -8  194.58   45.69   0
  35 -11  -5  137.28   42.74   0
  36 -15  -6   14.55   44.30   0
  37 -27  -8    7.69   47.95   0
  38 -29  -8   -0.65   50.63   0
  39 -31  -8  -14.69   50.25   0
  40 -15  -5   21.21   50.33   0
  41 -24  -7   24.72   52.72   0
  41 -19  -6   15.88   50.11   0
  -8  -3   4  128.67   22.79   0
  -6   7   8  188.93   32.24   0
  -5  -6   1  298.36   12.39   0
  -5   1   3 1787.75   26.79   0
  -5   8   8  828.25   37.09   0
   5 -12  -4  225.81   18.32   0
  14   5   0   12.15   19.33   0
  16 -19  -7  125.25   33.16   0
  17 -10  -6  696.21   36.94   0
  20 -15  -7   96.56   34.73   0
  24 -25  -8  185.15   43.41   0
  24 -14  -7  597.74   43.53   0
  25  -2  -3  107.12   35.15   0
  27 -22  -8  182.66   42.66   0
  27  -5  -4   83.13   37.97   0
  30 -22  -8  203.37   44.16   0
  32 -23  -8  128.20   43.90   0
  34 -14  -6  207.85   46.47   0
  35 -26  -8   14.57   46.52   0
  35  -9  -4    7.30   43.94   0
  38 -21  -7   51.54   48.14   0
  -9   0   6  115.09   29.11   0
  -8  -8   3 2313.98   40.09   0
  -7   6   8  159.99   31.51   0
   8 -14  -5   16.67   19.48   0
  12 -15  -6  201.25   26.75   0
  17 -18  -7  117.12   32.98   0
  18 -17  -7  121.57   33.61   0
  19 -16  -7   97.03   33.87   0
  20  -1  -3  388.67   33.23   0
  23 -10  -6  201.68   36.28   0
  25 -24  -8  174.74   41.92   0
  26 -15  -7    6.50   37.82   0
  29 -23  -8   52.53   43.08   0
  29  -6  -4   58.99   40.09   0
  30 -12  -6  171.13   41.71   0
  31 -24  -8  178.54   45.67   0
  31  -7  -4  330.18   45.90   0
  32 -13  -6    4.73   41.04   0
  33 -25  -8  112.34   44.31   0
  33  -8  -4   76.37   42.84   0
  34 -27  -8   31.74   47.25   0
  36 -28  -8   44.10   47.89   0
  36 -20  -7   65.49   46.37   0
  37 -30  -8   -2.80   49.14   0
  38 -14  -5   22.29   48.43   0
  39 -23  -7   32.79   48.71   0
  39 -18  -6   90.42   50.05   0
  42 -21  -6   29.72   52.30   0
  -9  -7   4 1903.64   43.55   0
  -7  -9   2  729.73   23.81   0
  -3   7   5  109.34   17.28   0
   1   7   3  789.77   13.25   0
   3  -9  -3 3979.76   34.86   0
  11   1  -2  747.74   24.52   0
  20 -10  -6  270.05   34.05   0
  23 -15  -7  211.98   38.09   0
  24  -7  -5  440.72   39.22   0
  26 -26  -8  122.12   42.64   0
  27 -25  -8   24.65   40.57   0
  28 -24  -8   42.75   42.81   0
  29  -4  -3   43.37   38.97   0
  30 -25  -8   65.81   43.12   0
  30 -17  -7   66.92   43.00   0
  32 -26  -8   46.53   45.57   0
  33 -28  -8   29.23   48.07   0
  34 -19  -7    6.22   42.32   0
  35 -29  -8    9.02   47.59   0
  37 -17  -6  135.76   49.32   0
  40 -25  -7  -10.74   49.67   0
  40 -13  -4   -5.50   49.82   0
  41 -17  -5   92.05   53.30   0
  43 -16  -4   -1.65   55.28   0
  -9  -2   5   62.21   25.40   0
  -6   4   5 1116.94   30.23   0
  -3  -1   1   12.15    5.68   0
   2  -5  -2  423.76   12.10   0
   8 -17  -5  703.10   30.42   0
  11   3  -1 1315.81   27.67   0
  12 -18  -6  647.04   35.43   0
  13  -4  -4 1841.67   38.27   0
  14 -13  -6  129.54   28.11   0
  14  -1  -3   68.65   21.19   0
  15  -7  -5  150.09   26.90   0
  17 -21  -7  639.95   40.50   0
  17  -1  -3   82.21   26.98   0
  22 -16  -7  772.40   44.19   0
  22  -4  -4  151.10   32.88   0
  25 -11  -6   99.74   37.27   0
  26  -8  -5  516.57   43.87   0
  28 -27  -8   37.97   42.22   0
  29 -26  -8   42.41   43.62   0
  31 -27  -8   48.78   44.90   0
  35 -16  -6    7.49   44.53   0
  36 -13  -5  491.28   49.89   0
  37 -22  -7    3.74   46.41   0
  40 -20  -6   30.49   50.52   0
  41 -27  -7   37.15   52.90   0
 -10  -6   5  415.28   35.96   0
   5 -15  -4  789.93   25.69   0
   6  -1  -2 1813.10   25.85   0
   7   2  -1  472.31   16.40   0
  10  -2  -3  944.95   26.29   0
  17   1  -2  136.60   27.11   0
  18 -20  -7   90.11   34.16   0
  19 -11  -6  138.44   31.67   0
  21  -7  -5  129.38   31.96   0
  25 -16  -7  488.92   43.56   0
  27 -12  -6   12.09   37.10   0
  28  -9  -5   47.32   39.13   0
  32 -11  -5  105.50   43.93   0
  33 -15  -6  199.29   45.47   0
  34 -12  -5  473.43   48.75   0
  35 -21  -7  102.94   44.98   0
  38 -24  -7   32.08   48.56   0
  38 -12  -4   69.18   47.73   0
  -7   3   5  114.21   21.41   0
  -6   0   3 1335.23   25.10   0
  -2   8   5  289.17   19.16   0
   9 -13  -5  738.57   27.95   0
  14  -8  -5   -6.65   24.45   0
  14   1  -2  871.38   29.00   0
  14   3  -1  137.36   21.07   0
  16  -4  -4  418.13   30.99   0
  19 -19  -7    9.63   31.95   0
  19  -4  -4  509.04   34.74   0
  20 -18  -7   78.17   33.30   0
  21 -17  -7  627.14   41.74   0
  22 -11  -6   55.59   32.97   0
  22  -2  -3  384.23   34.43   0
  22   0  -2  350.88   34.84   0
  24  -5  -4  145.11   35.27   0
  29 -18  -7  -14.43   39.40   0
  29 -13  -6  -21.75   38.70   0
  30 -10  -5  129.80   40.58   0
  31 -14  -6  210.85   44.02   0
  33 -20  -7   40.85   42.19   0
  36 -11  -4  276.07   47.37   0
  38 -19  -6   25.82   49.01   0
  39 -26  -7   11.04   48.46   0
  40 -28  -7   14.19   50.47   0
  41 -22  -6   21.72   50.11   0
  42 -19  -5   11.43   52.77   0
 -10  -1   6  109.95   31.77   0
  -7   1   4   46.70   18.31   0
  -5  -1   2 1645.53   22.60   0
   6 -11  -4  156.17   18.15   0
  12  -5  -4  181.40   21.51   0
  13 -17  -6  599.07   34.54   0
  18 -12  -6  626.19   37.07   0
  24 -17  -7   83.39   34.97   0
  36 -23  -7   27.88   45.08   0
  36 -18  -6  103.09   47.78   0
  37 -15  -5   -0.65   45.64   0
  42 -24  -6  209.19   56.15   0
  -9  -4   4 1544.74   37.33   0
  -8  -5   3  184.84   20.91   0
  -7   8   9   19.67   32.52   0
  -6 -10   1  124.50   14.80   0
  -4   8   6  392.68   24.49   0
   5  -2  -2  424.96   14.82   0
  10 -12  -5 1034.78   31.70   0
  10   6   1  165.83   15.47   0
  13  -9  -5  679.85   30.06   0
  19 -22  -7   30.87   34.78   0
  21 -12  -6   65.92   32.37   0
  23 -18  -7   -0.08   35.41   0
  23  -8  -5  173.52   34.90   0
  24 -12  -6  419.53   40.36   0
  24  -3  -3   22.52   32.90   0
  24  -1  -2  377.28   38.00   0
  26 -18  -7  191.71   40.52   0
  26  -6  -4  218.42   38.19   0
  28 -19  -7   70.96   42.37   0
  28  -7  -4  266.49   41.70   0
  32 -21  -7   19.64   41.95   0
  32  -9  -4   17.35   41.72   0
  34 -22  -7   -4.15   41.88   0
  34 -17  -6  160.62   46.20   0
  34 -10  -4  150.32   44.19   0
  37 -25  -7   62.77   48.43   0
  38 -27  -7    5.08   48.51   0
  39 -29  -7  -16.04   49.27   0
  39 -21  -6   52.87   49.82   0
  39 -14  -4   51.12   49.91   0
  40 -31  -7   16.24   50.80   0
  40 -18  -5  116.40   52.83   0
  43 -21  -5   69.81   54.35   0
   9  -3  -3 4096.80   44.70   0
  11 -11  -5  450.09   26.20   0
  12 -10  -5 1083.13   33.50   0
  13 -20  -6  293.87   33.54   0
  13   6   1  219.91   21.01   0
  14 -16  -6  531.56   34.39   0
  17 -13  -6  563.78   35.72   0
  17  -8  -5  656.48   35.10   0
  19  -2  -3   38.62   27.99   0
  20 -21  -7  326.96   38.33   0
  20  -8  -5  949.37   41.08   0
  21 -20  -7  363.64   39.29   0
  22 -19  -7   43.33   35.30   0
  25 -19  -7   -0.61   38.52   0
  25  -9  -5  872.61   47.12   0
  26 -13  -6  448.79   43.85   0
  30 -20  -7   67.37   42.06   0
  30  -8  -4   27.76   40.10   0
  32 -16  -6  234.28   45.61   0
  35 -24  -7   -3.79   43.09   0
  35 -14  -5   18.33   42.24   0
  37 -20  -6  253.97   52.54   0
  39 -32  -7  -24.78   50.69   0
  40 -23  -6   49.86   50.91   0
  42 -17  -4  151.95   56.23   0
 -10  -3   5  599.14   33.85   0
  -8   2   5  255.47   24.48   0
  -8   4   6  387.28   28.72   0
  -7  -6   2  816.54   21.53   0
  13  -2  -3  324.38   23.30   0
  15 -15  -6  657.35   35.35   0
  16 -14  -6  509.79   34.31   0
  21  -5  -4  635.35   37.13   0
  24 -20  -7  709.07   47.98   0
  26  -4  -3  139.67   36.46   0
  26  -2  -2  794.39   44.40   0
  27 -20  -7  285.98   43.42   0
  27 -10  -5   69.22   39.10   0
  28 -14  -6   91.29   40.04   0
  28  -5  -3  553.38   45.25   0
  29 -21  -7  100.40   43.79   0
  30 -15  -6  302.27   44.42   0
  30  -6  -3  107.30   41.29   0
  31 -22  -7   81.50   44.88   0
  31 -12  -5   34.82   42.12   0
  32  -7  -3  170.76   43.67   0
  33 -23  -7    9.49   42.08   0
  33 -13  -5  354.77   47.75   0
  36 -26  -7   -1.44   47.02   0
  37 -28  -7   19.28   49.90   0
  37 -13  -4   88.17   45.41   0
  38 -30  -7   -4.83   50.66   0
  38 -17  -5   -1.41   48.64   0
  41 -25  -6    1.39   52.41   0
  41 -20  -5   43.78   52.47   0
  -3   9   6   15.58   20.88   0
   7 -10  -4  210.73   18.46   0
  10   0  -2 2714.11   36.57   0
  14 -19  -6  134.19   32.93   0
  16  -2  -3  256.27   27.74   0
  18  -5  -4 1367.10   42.46   0
  19   0  -2  138.75   27.96   0
  20 -13  -6  294.52   35.31   0
  22 -22  -7   62.26   39.25   0
  23 -21  -7  186.65   40.75   0
  23 -13  -6  227.12   36.98   0
  26 -21  -7  101.92   42.21   0
  29 -11  -5  219.33   41.85   0
  34 -25  -7  153.83   45.99   0
  35 -27  -7   50.87   48.42   0
  35 -19  -6   32.46   44.28   0
  36 -29  -7    5.59   50.12   0
  37 -31  -7  -27.53   51.50   0
  38 -22  -6   15.76   49.30   0
  40 -16  -4  443.36   58.62   0
  42 -27  -6    4.48   53.36   0
  43 -19  -4  172.72   56.95   0
  -7  -1   3  829.63   22.24   0
  -7   7   7 2171.00   45.98   0
  -6   8   7 1588.38   41.14   0
  10  -7  -4  176.02   19.85   0
  16  -9  -5 1414.88   42.19   0
  22  -9  -5  222.51   34.96   0
  23  -6  -4  408.03   38.14   0
  25 -22  -7  424.11   46.65   0
  25 -14  -6   77.88   37.47   0
  28 -22  -7  161.83   43.14   0
  30 -23  -7   80.31   44.09   0
  32 -24  -7  298.18   47.84   0
  33 -26  -7   17.72   45.72   0
  33 -18  -6  306.24   48.24   0
  34 -28  -7  127.58   51.32   0
  35 -30  -7   60.14   51.68   0
  35 -12  -4  360.32   49.90   0
  36 -16  -5  189.76   47.06   0
  37 -11  -3  257.07   49.89   0
  39 -24  -6   84.26   51.06   0
  39 -19  -5   33.95   51.45   0
  42 -22  -5   14.05   54.03   0
  -9   3   6    9.14   25.27   0
  -8   6   7 1489.03   42.16   0
  -4  -2   1    4.46    7.34   0
   6 -14  -4  130.87   18.82   0
   8  -9  -4   34.74   16.36   0
   9  -8  -4   52.62   17.45   0
  15 -18  -6   51.21   30.21   0
  19 -14  -6   94.96   31.70   0
  22 -14  -6   34.27   33.98   0
  23 -24  -7   19.40   38.02   0
  24 -23  -7   32.63   39.45   0
  27 -15  -6  359.18   43.90   0
  29 -24  -7   51.55   43.94   0
  29 -16  -6  107.38   41.77   0
  31 -25  -7   92.32   45.83   0
  32 -27  -7  210.99   50.60   0
  33 -29  -7   50.79   49.20   0
  33 -11  -4   95.49   44.54   0
  34 -15  -5   91.35   44.87   0
  36 -21  -6  209.83   47.74   0
  40 -26  -6   40.10   52.91   0
  41 -28  -6   33.26   54.51   0
  -6  -2   2 3291.49   32.44   0
  -4  -7   0  793.88   11.32   0
   5  -7  -3   54.56   13.13   0
   6 -17  -4  463.63   25.52   0
   6   1  -1   12.64   10.81   0
   7  -5  -3   56.77   14.51   0
  13   0  -2  760.08   27.03   0
  15 -21  -6  576.97   39.20   0
  16 -17  -6  382.35   34.66   0
  16   0  -2  302.28   27.37   0
  16   2  -1 1661.07   37.88   0
  17 -16  -6  367.44   35.22   0
  18 -15  -6   65.68   30.79   0
  21   1  -1  639.52   35.71   0
  24 -10  -5   14.83   34.19   0
  25 -25  -7  510.30   49.06   0
  25  -7  -4  154.02   35.49   0
  26 -24  -7  424.95   46.71   0
  27 -26  -7   52.55   44.09   0
  27  -8  -4  140.30   39.53   0
  28 -25  -7   72.60   45.40   0
  29  -9  -4  525.98   47.01   0
  30 -26  -7   75.91   47.90   0
  31 -10  -4  180.67   44.23   0
  32 -14  -5  132.63   45.88   0
  34 -20  -6   18.96   43.56   0
  35 -10  -3  142.79   45.29   0
  37 -23  -6   27.00   47.60   0
  37 -18  -5   75.98   48.85   0
  38 -15  -4   42.27   46.70   0
  40 -21  -5    6.50   53.19   0
  40 -14  -3   14.84   51.08   0
  41 -18  -4   76.25   54.88   0
  43 -17  -3   31.35   54.24   0
   6  -6  -3  777.52   20.95   0
  10 -18  -5 1564.71   40.12   0
  10   2  -1   68.16   15.23   0
  10   4   0   78.27   15.16   0
  12  -3  -3 1331.78   32.49   0
  13   4   0  823.16   25.87   0
  14  -6  -4  149.26   23.18   0
  20  -6  -4  478.99   35.77   0
  23  -4  -3   30.08   32.83   0
  24 -15  -6  199.79   38.53   0
  26 -11  -5   96.99   37.75   0
  28 -12  -5  109.68   39.98   0
  29 -27  -7   11.31   42.84   0
  30 -13  -5  456.20   46.95   0
  32 -19  -6    5.27   42.70   0
  38 -25  -6  223.29   54.05   0
  39 -27  -6   25.41   53.07   0
  40 -29  -6    5.01   52.92   0
  41 -31  -6   -2.16   53.41   0
  41 -23  -5  144.36   56.06   0
 -10   4   7 2155.79   50.84   0
  -6  -7   1   11.25   11.29   0
  -4  10   7 2424.14   46.05   0
   1   9   4   48.53   11.48   0
   3 -15  -3  225.01   17.83   0
  11 -14  -5  321.38   25.58   0
  14 -11  -5  286.47   28.60   0
  17  -6  -4  448.15   32.85   0
  18 -10  -5 1457.80   44.50   0
  18  -3  -3  471.78   32.19   0
  26 -16  -6  400.15   43.65   0
  28 -17  -6  267.28   44.13   0
  33  -9  -3   73.11   44.08   0
  35 -17  -5  430.64   52.31   0
  36 -14  -4  182.86   46.13   0
  38 -20  -5   31.14   51.35   0
  38 -13  -3    3.00   46.96   0
  39 -17  -4   39.95   51.92   0
  42 -25  -5   68.07   56.08   0
  42 -20  -4  -36.92   54.47   0
 -11  -4   5  280.11   31.45   0
  -9   7   8   59.60   32.60   0
  -7   9   8   63.61   30.77   0
  12 -13  -5 1258.93   35.55   0
  13 -12  -5 1252.01   36.16   0
  13   2  -1  319.39   21.32   0
  15  -3  -3  207.69   24.43   0
  16 -20  -6  239.11   34.63   0
  20 -16  -6  235.22   35.24   0
  22  -7  -4   98.57   33.55   0
  23 -16  -6  227.77   38.45   0
  23  -2  -2  239.01   34.73   0
  23   0  -1  118.06   32.54   0
  25  -5  -3  339.19   38.50   0
  27  -6  -3  294.28   40.40   0
  29  -7  -3  167.46   41.01   0
  31  -8  -3   22.88   41.00   0
  33 -21  -6  117.78   45.46   0
  33 -16  -5  109.17   46.37   0
  34 -13  -4   65.31   45.31   0
  36 -24  -6  173.34   48.57   0
  40 -32  -6   16.30   52.15   0
  41 -16  -3  121.15   55.44   0
  43 -22  -4   75.91   56.85   0
 -10   0   5  658.81   31.22   0
   1  -9  -2 3118.05   24.35   0
   9  -1  -2 2874.58   36.19   0
  17 -19  -6  128.55   33.07   0
  18 -18  -6  128.54   33.25   0
  19 -17  -6  124.77   32.94   0
  23 -11  -5   39.83   33.75   0
  25 -17  -6  100.98   38.24   0
  25  -3  -2   25.77   34.60   0
  34 -23  -6   41.29   46.01   0
  36 -19  -5   14.31   47.38   0
  36 -12  -3   84.79   47.84   0
  37 -26  -6  187.66   51.46   0
  38 -28  -6  -21.71   49.34   0
  39 -33  -6    3.98   53.20   0
  39 -30  -6   27.09   51.81   0
  39 -22  -5  -16.30   50.98   0
  -6  10   8  928.97   38.86   0
  11 -17  -5  521.20   29.86   0
  13  -7  -4  726.88   28.28   0
  17 -22  -6   54.62   32.90   0
  17 -11  -5  497.36   34.36   0
  18  -1  -2  164.01   28.44   0
  18   3   0 1083.62   36.23   0
  20 -11  -5  160.78   32.50   0
  22 -17  -6   55.93   34.99   0
  24  -8  -4  540.86   41.92   0
  27 -18  -6    5.77   39.06   0
  27 -13  -5  188.59   42.17   0
  27  -4  -2  340.40   41.28   0
  29 -19  -6   94.17   42.11   0
  29 -14  -5   43.61   40.20   0
  29  -5  -2  201.40   42.50   0
  30 -11  -4  -18.68   40.89   0
  32 -12  -4  561.28   50.25   0
  35 -25  -6   12.81   46.08   0
  37 -16  -4   87.94   46.18   0
  38 -31  -6  -21.68   52.21   0
  40 -24  -5  107.86   54.48   0
  40 -19  -4  170.25   54.48   0
  42 -18  -3  292.99   60.43   0
 -11   1   6   95.72   29.02   0
   9   7   2  889.36   18.03   0
  11 -20  -5  189.18   29.49   0
  11  -4  -3  284.81   21.56   0
  21 -18  -6  453.61   40.77   0
  24 -18  -6  153.38   38.08   0
  26  -9  -4   45.91   35.97   0
  28 -10  -4  239.55   42.89   0
  32 -22  -6   36.83   44.05   0
  34 -18  -5  643.14   53.65   0
  34 -11  -3  166.16   46.61   0
  36 -27  -6   -1.21   46.61   0
  37 -29  -6   31.44   50.19   0
  37 -21  -5  323.37   53.56   0
  39 -15  -3   56.52   51.44   0
  41 -26  -5   -6.93   52.57   0
  41 -21  -4   42.69   54.23   0
  42 -28  -5   27.86   55.85   0
  12  -8  -4  151.75   21.77   0
  15   5   1  254.25   24.23   0
  16  -7  -4 1970.59   45.37   0
  18 -21  -6  444.95   37.89   0
  19 -20  -6   56.00   33.99   0
  20 -19  -6   61.42   33.50   0
  22 -12  -5  268.32   37.73   0
  26 -19  -6   -9.73   38.05   0
  28 -20  -6  563.77   49.02   0
  32 -17  -5  121.06   47.05   0
  33 -24  -6  166.91   47.40   0
  34 -26  -6  127.45   49.03   0
  35 -28  -6   81.21   50.34   0
  35 -15  -4  139.67   44.89   0
  36 -30  -6   35.25   51.43   0
  37 -32  -6   -7.12   49.87   0
  38 -23  -5  -15.34   51.02   0
  38 -18  -4  114.36   51.64   0
  42 -23  -4    0.76   55.89   0
  43 -20  -3    8.31   56.52   0
  -8  10   9  139.02   35.63   0
  -7  -3   2 1043.65   22.08   0
   4 -11  -3  270.72   16.30   0
   7 -16  -4 1563.46   34.19   0
   8 -12  -4  173.85   20.06   0
  12  -1  -2  701.57   25.59   0
  15 -13  -5  878.36   37.73   0
  15  -1  -2  875.01   30.61   0
  17  -4  -3  629.11   33.48   0
  19 -23  -6   -2.49   34.24   0
  22  -5  -3  257.80   34.81   0
  23 -19  -6   -0.25   35.47   0
  30 -16  -5  317.91   47.75   0
  31 -23  -6   28.61   44.82   0
  32 -10  -3  266.32   46.93   0
  33 -14  -4  -30.30   44.45   0
  35 -31  -6   -1.93   51.63   0
  35 -20  -5  204.23   47.86   0
  37 -14  -3   69.42   46.92   0
  39 -25  -5   15.37   51.36   0
  40 -27  -5   82.39   55.61   0
  40 -17  -3  240.23   56.17   0
  41 -29  -5    9.80   55.60   0
  43 -25  -4    1.80   56.14   0
 -11  -1   5 1567.76   41.34   0
 -10  -2   4  153.09   23.47   0
  11  -9  -4  214.36   21.59   0
  13 -15  -5  814.44   33.65   0
  20 -22  -6   40.17   36.55   0
  20  -2  -2  345.94   31.70   0
  20   2   0   60.75   28.56   0
  21 -21  -6  288.53   39.14   0
  21  -8  -4  155.60   32.32   0
  22 -20  -6   39.15   35.12   0
  24 -13  -5  478.78   41.34   0
  26 -14  -5   21.18   37.64   0
  27 -21  -6   66.31   41.07   0
  28 -15  -5  128.06   41.67   0
  29 -22  -6   73.23   42.71   0
  30  -9  -3  215.20   44.12   0
  32 -25  -6   77.38   45.39   0
  33 -27  -6  122.94   48.75   0
  34 -29  -6   -6.43   47.19   0
  36 -17  -4   70.24   48.18   0
  39 -20  -4   61.46   51.37   0
 -11  -6   4  367.47   30.49   0
  -7   6   5  346.74   25.14   0
  -6   5   4 2394.87   35.60   0
   5   0  -1   25.75    9.00   0
   8  -2  -2 3430.18   37.59   0
  10 -10  -4  386.85   22.92   0
  12 -19  -5  415.06   32.27   0
  20   0  -1  453.03   33.38   0
  21 -24  -6  169.76   39.50   0
  23  -9  -4  115.38   34.01   0
  24 -21  -6  136.14   39.35   0
  26 -22  -6  159.14   43.61   0
  28  -8  -3  120.54   38.66   0
  30 -24  -6  206.37   46.20   0
  31 -26  -6   65.53   48.02   0
  31 -13  -4  351.09   46.78   0
  32 -28  -6   -6.96   47.59   0
  32  -8  -2  266.25   45.94   0
  35 -13  -3  132.23   47.33   0
  40 -22  -4   10.89   54.66   0
  41 -32  -5   16.13   54.59   0
  41 -19  -3  159.71   56.75   0
  43 -18  -2   21.35   56.83   0
  -9  -3   3 1280.07   29.80   0
  -6   7   5  337.05   22.52   0
  -5 -11   0 1792.06   18.32   0
   9   1  -1  763.30   21.20   0
  10  -5  -3  893.06   26.15   0
  15   1  -1  172.32   22.70   0
  15   3   0 2864.94   42.61   0
  21 -13  -5  172.82   34.16   0
  22 -23  -6  107.82   39.75   0
  22  -3  -2  106.10   32.65   0
  23 -22  -6   91.54   37.82   0
  25 -23  -6  397.69   46.15   0
  25 -10  -4   71.37   36.08   0
  27 -11  -4  178.29   40.29   0
  29 -25  -6   69.39   43.70   0
  30 -27  -6  123.98   47.84   0
  30  -7  -2  823.57   52.47   0
  31 -29  -6    0.01   47.20   0
  31 -18  -5  116.68   44.77   0
  34 -21  -5  363.06   51.95   0
  34 -16  -4  105.78   47.30   0
  37 -24  -5  -12.57   47.58   0
  37 -19  -4   44.26   49.30   0
  37 -12  -2  171.59   48.47   0
  38 -26  -5   14.94   51.04   0
  38 -16  -3  131.30   50.42   0
  39 -28  -5    2.90   51.83   0
  40 -30  -5   10.65   52.95   0
  40 -15  -2   15.37   51.33   0
  41 -24  -4  -18.55   54.46   0
  -9   6   6  202.79   28.35   0
  -8   7   6  335.89   27.76   0
  -7   8   6  423.69   28.80   0
  13 -18  -5 1545.73   42.60   0
  19  -5  -3   65.23   28.89   0
  22  -1  -1  600.80   37.93   0
  23 -25  -6  377.11   45.06   0
  23 -14  -5  232.56   37.84   0
  24 -24  -6 1323.20   56.56   0
  24  -4  -2  619.82   41.41   0
  25 -26  -6  485.15   49.12   0
  27 -27  -6  237.53   47.55   0
  27 -16  -5  200.39   43.40   0
  28 -26  -6   68.12   44.02   0
  28  -6  -2  150.56   41.11   0
  29 -28  -6   74.10   46.84   0
  29 -17  -5  139.44   43.43   0
  33 -12  -3  169.27   47.36   0
  40 -33  -5  -17.41   54.76   0
  42 -26  -4   83.47   58.20   0
  42 -21  -3    5.70   53.10   0
  44 -20  -2   51.14   58.32   0
  -9   4   5  166.87   24.14   0
  -8   3   4   28.31   19.06   0
  -7 -11   1   20.28   15.46   0
  -6   3   3   15.90   13.74   0
  -5   4   3  174.57   13.83   0
  -4   7   4  298.92   17.62   0
   8 -15  -4  388.09   23.95   0
  12   1  -1  122.72   18.47   0
  12   5   1 3071.66   36.54   0
  13 -21  -5  238.33   32.79   0
  17 -14  -5  591.79   35.69   0
  17  -2  -2   42.14   26.33   0
  20 -14  -5   82.91   32.65   0
  20  -9  -4  394.13   34.87   0
  26  -5  -2  172.17   37.68   0
  32 -15  -4   47.90   43.87   0
  35 -23  -5  679.93   56.15   0
  35 -11  -2   87.03   46.40   0
  36 -25  -5   55.08   46.80   0
  38 -29  -5   10.71   53.34   0
  38 -21  -4  137.23   51.37   0
  39 -31  -5   11.29   52.89   0
  39 -18  -3   12.07   51.66   0
  43 -23  -3   46.21   56.29   0
 -12  -2   5  255.95   31.18   0
  -9   8   7 1308.82   42.47   0
  -6   9   6  171.51   25.06   0
  -4   5   3  123.98   12.77   0
   4 -14  -3  663.45   21.00   0
   9  -6  -3 1059.55   26.57   0
  13  -5  -3  268.27   23.83   0
  14 -17  -5  607.40   35.01   0
  14  -9  -4  739.51   30.89   0
  16 -15  -5  536.45   34.74   0
  16  -5  -3  700.00   33.37   0
  21  -6  -3  873.48   41.17   0
  24  -2  -1  106.88   33.70   0
  26  -3  -1  131.07   37.70   0
  30 -19  -5  170.42   44.51   0
  30 -14  -4  218.19   46.18   0
  31 -11  -3   75.86   42.33   0
  33 -22  -5  116.64   48.65   0
  35 -18  -4  523.47   53.83   0
  36 -15  -3  252.53   49.34   0
  37 -27  -5   95.62   50.88   0
  38 -32  -5   50.64   55.23   0
  38 -14  -2  113.11   48.87   0
  41 -17  -2  -14.87   52.33   0
 -11  -3   4   34.24   24.05   0
 -10   3   5  583.61   29.64   0
 -10   7   7  144.09   30.34   0
  -8   9   7 1357.10   41.87   0
   8 -18  -4   19.70   23.15   0
  12   3   0  218.59   19.36   0
  14 -20  -5   61.28   31.58   0
  17  -9  -4  364.13   31.74   0
  22 -15  -5  523.25   40.79   0
  22 -10  -4   68.83   33.04   0
  23  -7  -3  250.48   36.65   0
  28 -18  -5  121.34   42.17   0
  28 -13  -4  174.40   43.24   0
  29 -10  -3   62.54   41.80   0
  33 -10  -2  103.94   45.95   0
  37 -30  -5   -4.21   52.90   0
  40 -25  -4   27.45   54.19   0
  40 -20  -3   33.72   54.58   0
  41 -27  -4   83.68   55.26   0
  42 -29  -4   49.62   57.47   0
 -11   4   6  135.86   28.35   0
 -11   6   7  267.15   33.00   0
  -9   2   4  112.61   21.02   0
  -8  -4   2   49.44   15.27   0
  -7   2   3 2408.66   33.32   0
   8  -7  -3  544.86   21.73   0
   9   3   0  937.44   21.14   0
   9   5   1  282.74   15.40   0
  11  -2  -2  759.85   24.79   0
  13 -10  -4  545.86   28.17   0
  14  -2  -2  262.22   23.10   0
  24 -11  -4  310.66   38.69   0
  25  -8  -3  360.64   41.07   0
  26 -17  -5  133.41   39.78   0
  26 -12  -4  217.58   40.43   0
  27  -9  -3  409.08   42.28   0
  31 -21  -5   -1.86   43.66   0
  33 -17  -4  247.00   49.73   0
  34 -14  -3   42.51   45.64   0
  35 -26  -5   50.17   46.26   0
  36 -28  -5  127.31   49.87   0
  36 -20  -4  399.40   53.22   0
  37 -17  -3   62.44   49.70   0
  41 -22  -3   16.36   56.43   0
  42 -19  -2   44.34   55.88   0
  -5  10   6 2338.36   42.75   0
  -3   6   3   17.11   10.60   0
  -3   8   4   26.13   13.85   0
   2  -8  -2 2677.30   24.70   0
   7  -8  -3  554.85   20.86   0
   9 -14  -4  802.94   27.56   0
  15 -19  -5 1452.05   45.44   0
  17   2   0  419.42   29.61   0
  18 -16  -5  731.42   39.31   0
  19 -10  -4  882.00   39.58   0
  19  -3  -2  464.25   32.77   0
  21 -16  -5   65.94   34.22   0
  31  -9  -2  227.41   45.61   0
  35 -29  -5   28.12   50.39   0
  36 -31  -5   61.01   52.54   0
  36 -13  -2  111.16   48.58   0
  37 -22  -4   24.72   48.17   0
  39 -16  -2   26.55   51.97   0
  41 -30  -4   75.89   58.07   0
  42 -32  -4   44.29   56.70   0
  42 -24  -3   50.45   57.49   0
  43 -26  -3  109.51   60.48   0
  43 -21  -2   20.44   59.98   0
 -11   2   5   57.17   24.55   0
 -10  -4   3  694.52   26.89   0
 -10   9   8  119.58   33.68   0
  -9  10   8  146.66   34.33   0
   1 -12  -2  736.49   15.61   0
  10 -13  -4  525.57   25.85   0
  12 -11  -4  208.91   23.18   0
  15 -22  -5  461.78   37.10   0
  16 -18  -5  780.13   39.16   0
  16 -10  -4  737.51   35.42   0
  18  -6  -3  659.74   34.83   0
  23 -17  -5 1216.59   51.15   0
  25 -18  -5   -2.06   36.83   0
  27 -19  -5   79.28   40.95   0
  29  -8  -2  627.44   48.70   0
  30 -22  -5  243.22   48.69   0
  32 -13  -3  171.37   45.89   0
  33 -25  -5   40.46   46.23   0
  34 -27  -5   81.07   48.19   0
  34 -19  -4  132.04   48.12   0
  35 -32  -5   10.87   52.76   0
  38 -24  -4   64.83   50.83   0
  38 -19  -3   -3.77   50.69   0
  39 -26  -4   -5.14   53.19   0
  40 -28  -4   55.60   55.89   0
  42 -17  -1   25.78   57.53   0
  44 -23  -2   68.41   61.63   0
 -12  -7   4  463.26   32.62   0
 -10   1   4   42.34   21.81   0
  -8   1   3  774.98   23.32   0
  -6  11   7  262.03   30.57   0
   4  -1  -1    9.45    7.23   0
  11 -12  -4  229.25   22.32   0
  16 -21  -5   30.69   33.93   0
  21 -11  -4  256.47   35.12   0
  27  -7  -2  206.43   40.35   0
  29 -15  -4  168.02   43.84   0
  30 -12  -3  311.78   47.15   0
  31 -24  -5  213.74   49.53   0
  33 -28  -5  110.69   50.98   0
  34 -30  -5  230.72   53.29   0
  34 -12  -2   23.93   47.06   0
  35 -21  -4   29.32   48.39   0
  35 -16  -3   78.93   46.91   0
  40 -18  -2  195.08   58.22   0
  41 -33  -4   45.15   56.38   0
  -8  11   8   85.65   30.63   0
   1 -15  -2  895.39   18.51   0
   2  10   4  148.88   10.73   0
  15  -6  -3 3233.61   50.47   0
  17 -20  -5  876.41   42.18   0
  19 -18  -5   99.64   32.99   0
  20  -7  -3  360.85   34.85   0
  22 -18  -5  224.74   38.20   0
  23 -12  -4  471.84   40.51   0
  23  -5  -2   78.13   32.99   0
  24 -19  -5  210.85   41.49   0
  25 -13  -4  579.38   44.44   0
  25  -6  -2  109.55   36.78   0
  26 -20  -5   41.49   39.27   0
  29  -6  -1  376.71   46.55   0
  32 -26  -5   92.45   47.58   0
  32 -18  -4  403.69   50.68   0
  33 -31  -5  116.86   51.05   0
  36 -23  -4  460.70   55.50   0
  37 -15  -2  101.92   49.25   0
  39 -29  -4   41.34   55.77   0
  40 -34  -4   -9.69   56.53   0
  40 -31  -4    6.21   55.08   0
  40 -23  -3   22.75   56.14   0
  41 -20  -2   16.11   57.54   0
  43 -19  -1   58.20   58.49   0
  -5   2   2  371.06   13.58   0
  -4  11   6   87.49   23.41   0
  15 -11  -4   29.19   25.18   0
  16  -3  -2  413.71   27.49   0
  18 -19  -5  136.05   32.44   0
  22  -8  -3  193.16   35.38   0
  26 -10  -3  450.80   44.53   0
  28 -11  -3  229.30   42.48   0
  29 -23  -5   21.98   42.72   0
  30 -25  -5  109.42   45.99   0
  31 -27  -5  278.27   50.71   0
  32 -29  -5   36.59   47.76   0
  32 -11  -2   27.81   45.01   0
  33 -20  -4  173.55   50.78   0
  33 -15  -3  268.55   49.92   0
  36 -18  -3   10.66   46.51   0
  37 -25  -4  119.66   50.54   0
  38 -27  -4   22.74   53.09   0
  41 -25  -3   44.71   57.12   0
  42 -27  -3   54.10   58.48   0
  43 -29  -3   55.41   58.83   0
  44 -21  -1   36.99   62.16   0
 -12  -4   4  367.13   29.81   0
   5 -13  -3  236.67   17.76   0
   8   0  -1 2283.86   29.51   0
  18 -22  -5  213.55   37.29   0
  20 -20  -5   -3.90   33.94   0
  23 -20  -5  200.85   38.95   0
  23  -3  -1  276.17   36.10   0
  25 -21  -5   78.58   39.60   0
  25  -4  -1  508.01   41.91   0
  27 -22  -5  107.91   42.01   0
  27  -5  -1  174.72   39.11   0
  30 -28  -5   19.44   47.43   0
  31 -30  -5    6.67   46.32   0
  34 -10  -1  180.28   49.65   0
  35 -14  -2  487.40   55.86   0
  37 -20  -3   30.59   51.04   0
  37 -13  -1   71.47   50.58   0
  39 -32  -4    1.97   54.48   0
  40 -16  -1   77.89   56.25   0
  42 -22  -2  117.18   58.88   0
  43 -24  -2   40.53   60.09   0
 -11   0   4 2201.85   41.49   0
  -9   0   3 4783.01   48.92   0
  -5  -8   0   56.88    8.94   0
  -3   4   2 1196.36   16.78   0
   3  -7  -2  145.02   11.33   0
  10 -16  -4  717.12   29.78   0
  10  -3  -2 1159.78   26.76   0
  11  -7  -3 1133.18   29.88   0
  13  -3  -2 1019.49   30.14   0
  14 -12  -4 1184.90   36.21   0
  17  -7  -3  656.35   35.46   0
  19 -24  -5  219.21   38.16   0
  20 -12  -4  197.07   33.76   0
  22 -21  -5  183.99   38.94   0
  23  -1   0  804.90   41.87   0
  26 -23  -5   31.48   40.57   0
  28 -16  -4   22.65   40.67   0
  29 -29  -5  308.14   50.83   0
  29 -26  -5  158.14   46.18   0
  30 -10  -2  522.26   49.91   0
  31 -14  -3  168.77   45.53   0
  34 -17  -3   44.10   48.49   0
  35 -24  -4   49.44   49.60   0
  37 -28  -4  434.77   59.53   0
  38 -33  -4   16.33   55.71   0
  38 -30  -4   59.62   54.00   0
   5  -5  -2  908.60   18.87   0
  10 -19  -4  885.28   34.33   0
  11   0  -1   88.45   16.74   0
  14   2   0  182.77   20.98   0
  14   4   1   56.22   19.33   0
  17 -12  -4 1693.16   46.44   0
  18  -4  -2  489.16   33.24   0
  20 -23  -5  162.46   38.07   0
  21 -25  -5   47.91   38.11   0
  21 -22  -5  154.45   36.62   0
  22 -13  -4   65.99   34.12   0
  23 -23  -5  411.51   44.31   0
  24 -22  -5  319.83   41.88   0
  24 -14  -4  335.15   40.76   0
  25 -24  -5   37.74   41.75   0
  26 -26  -5  812.89   55.55   0
  26 -15  -4  353.99   43.06   0
  27 -28  -5   28.01   44.77   0
  27 -25  -5  380.84   47.92   0
  28 -27  -5   45.58   44.68   0
  32  -9  -1   73.11   45.82   0
  36 -26  -4   21.64   46.88   0
  38 -22  -3  114.04   52.10   0
  39 -24  -3   96.23   54.99   0
  39 -19  -2   16.05   54.13   0
  40 -26  -3   23.16   57.08   0
  41 -28  -3   20.98   55.97   0
  41 -18  -1   29.94   57.40   0
  42 -30  -3   37.75   58.20   0
  -9  -5   2  154.40   18.52   0
   4  -6  -2  640.31   15.99   0
   5 -16  -3  713.95   24.36   0
  11 -15  -4    9.75   21.12   0
  12 -14  -4 1134.79   34.54   0
  13 -13  -4 2190.32   43.80   0
  14  -7  -3  404.96   26.41   0
  22 -24  -5  301.71   41.48   0
  23 -26  -5   45.04   40.87   0
  24 -25  -5   92.74   41.41   0
  28  -9  -2   34.96   40.31   0
  29 -18  -4  127.33   44.37   0
  29 -13  -3  380.29   46.77   0
  32 -21  -4   97.56   47.30   0
  33 -13  -2  121.76   47.86   0
  35 -19  -3   48.75   49.19   0
  36 -16  -2   89.29   49.36   0
  37 -31  -4    7.70   52.70   0
  38 -15  -1  134.15   51.31   0
  40 -21  -2   50.19   57.47   0
  42 -20  -1  -10.54   59.08   0
 -13   0   5 1096.08   39.09   0
 -11  -5   3  615.56   28.02   0
  -7   0   2 4251.24   38.47   0
   0  -5  -1   28.36    5.60   0
   5   2   0  626.53   13.24   0
  10  -8  -3  136.58   18.88   0
  16  -1  -1  181.20   24.40   0
  19 -13  -4  719.45   39.38   0
  19  -8  -3  481.23   34.91   0
  20  -5  -2    8.01   29.48   0
  26  -8  -2 1156.06   52.40   0
  27 -17  -4   22.05   39.94   0
  27 -12  -3 1478.74   57.45   0
  30  -8  -1  944.76   55.96   0
  32 -16  -3  100.55   46.22   0
  33 -23  -4   87.14   48.21   0
  34 -25  -4  213.65   51.07   0
  35 -27  -4   35.21   47.05   0
  35 -12  -1  309.63   53.54   0
  36 -32  -4   34.15   53.08   0
  36 -29  -4  108.04   51.27   0
  41 -31  -3   35.89   56.64   0
  41 -23  -2  123.03   60.15   0
  43 -27  -2   67.54   61.49   0
 -10  -1   3  757.69   27.10   0
   3  -2  -1 1404.53   16.28   0
   6 -12  -3  185.78   17.44   0
  11 -18  -4  974.20   34.49   0
  16 -13  -4  382.75   32.57   0
  21 -14  -4   23.09   32.74   0
  21  -9  -3  537.82   37.92   0
  22  -6  -2  761.42   41.24   0
  23 -10  -3   47.60   34.03   0
  24  -7  -2  183.37   37.15   0
  25 -16  -4  788.16   48.50   0
  25 -11  -3  419.63   42.17   0
  30 -20  -4   21.28   43.96   0
  31 -12  -2  201.25   47.35   0
  35 -30  -4  210.64   55.45   0
  37 -23  -3   35.21   51.55   0
  37 -18  -2   75.68   51.34   0
  40 -29  -3  118.45   57.74   0
  41 -34  -3  -18.43   58.06   0
  42 -25  -2  198.80   60.47   0
  43 -22  -1   36.49   60.01   0
  44 -24  -1    0.71   60.92   0
 -12  -1   4 2235.84   43.71   0
 -11   7   6  133.20   30.11   0
 -10   8   6  375.34   32.02   0
  -7  -5   1  262.19   14.52   0
  15  -4  -2  395.66   26.81   0
  23 -15  -4  105.97   36.41   0
  28 -19  -4  290.77   45.82   0
  28  -7  -1   41.22   39.19   0
  32 -24  -4   92.97   49.79   0
  33 -26  -4   36.09   49.07   0
  33 -18  -3  254.76   50.19   0
  33 -11  -1   97.71   49.63   0
  34 -28  -4  249.31   52.41   0
  34 -15  -2  154.93   50.27   0
  38 -25  -3   68.56   52.14   0
  39 -27  -3   31.95   53.82   0
  39 -17  -1   11.38   51.07   0
  40 -32  -3   14.02   59.73   0
 -13  -5   4 1239.84   39.07   0
 -12   6   6  513.27   35.10   0
 -11   9   7   46.11   32.03   0
 -10   6   5  615.42   30.47   0
  -9   7   5  186.97   24.65   0
  -9   9   6  572.24   33.01   0
   8 -10  -3  192.88   19.22   0
   9  -9  -3 4061.71   46.39   0
   9  -4  -2 2277.51   33.60   0
  12 -17  -4 1710.00   41.51   0
  13  -8  -3   81.85   21.37   0
  15 -14  -4  266.05   29.86   0
  16  -8  -3 2621.66   50.12   0
  16   1   0    2.15   22.76   0
  26 -18  -4  131.55   43.01   0
  28 -14  -3    1.50   42.02   0
  34 -31  -4   31.01   50.91   0
  34 -20  -3  180.02   51.93   0
  36 -14  -1   15.29   49.68   0
  38 -20  -2  192.11   53.89   0
  40 -35  -3  -15.44   55.05   0
  42 -18   0   25.04   57.48   0
  43 -30  -2  148.67   64.72   0
 -11   5   5   19.11   24.57   0
 -10  10   7  404.66   34.77   0
  -8  -1   2 3003.04   35.01   0
  11   6   2  168.54   16.68   0
  12 -20  -4  165.16   30.45   0
  14 -15  -4  291.94   27.69   0
  16   3   1  573.63   27.74   0
  20 -15  -4  527.21   39.25   0
  29 -21  -4   51.24   43.78   0
  29 -11  -2  248.98   44.44   0
  31 -17  -3  172.53   46.66   0
  32 -27  -4  236.05   53.33   0
  33 -29  -4  108.95   50.58   0
  35 -17  -2   90.15   50.53   0
  38 -28  -3   73.10   56.86   0
  39 -33  -3   25.61   58.14   0
  39 -30  -3   44.17   55.47   0
  39 -22  -2  327.03   60.53   0
  40 -24  -2   55.98   59.10   0
  41 -26  -2   33.53   59.82   0
  42 -28  -2   68.32   60.54   0
  43 -20   0   26.48   60.19   0
  -9  11   7   59.26   30.78   0
  -8  10   6  430.82   30.22   0
   6 -18  -3  734.75   27.73   0
   6 -15  -3 3545.75   41.90   0
  12  -4  -2  102.84   18.82   0
  13  -1  -1  106.32   19.80   0
  17  -5  -2    2.05   26.64   0
  18  -9  -3 2493.55   52.99   0
  20  -3  -1 1748.11   46.60   0
  22 -16  -4 2242.32   59.53   0
  24  -5  -1   15.34   34.02   0
  26 -13  -3  496.49   45.47   0
  27 -20  -4  155.99   43.52   0
  27 -10  -2  364.17   45.20   0
  31 -25  -4  233.35   50.30   0
  31 -10  -1  191.60   47.01   0
  32 -30  -4  431.75   57.05   0
  36 -24  -3   61.35   49.95   0
  37 -26  -3   51.78   50.28   0
  37 -16  -1   61.43   50.51   0
  39 -15   0   26.79   53.04   0
  41 -21  -1  229.16   61.15   0
  42 -23  -1   19.38   59.81   0
  43 -25  -1   27.65   63.39   0
  44 -22   0   33.52   62.37   0
 -12   4   5  150.56   26.98   0
  -9   5   4  168.42   21.94   0
  -8  -9   1 1555.16   26.23   0
  -7   9   5  153.55   21.90   0
   2  -3  -1 1416.51   15.01   0
   7  -1  -1   26.38   11.52   0
   8   2   0 1859.98   25.59   0
   8   8   3 2827.95   24.22   0
  11   4   1  534.34   20.74   0
  13 -19  -4  611.50   33.62   0
  22 -11  -3  145.44   34.96   0
  29 -16  -3   57.74   42.68   0
  31 -31  -4   60.82   51.52   0
  31 -28  -4  107.56   50.46   0
  32 -19  -3   24.25   46.41   0
  34 -13  -1   79.24   49.64   0
  36 -19  -2   26.96   49.16   0
  38 -34  -3    2.54   57.38   0
  38 -31  -3   -2.76   56.20   0
  42 -31  -2   31.75   59.65   0
 -11  -2   3  281.03   23.92   0
 -10   4   4   68.41   21.91   0
  -7   7   4  162.94   18.39   0
   2 -11  -2  826.08   17.20   0
  12  -9  -3 1356.16   33.95   0
  14 -18  -4  996.13   39.07   0
  16 -16  -4  116.87   30.09   0
  18   2   1  287.75   30.57   0
  19  -6  -2  588.92   36.19   0
  20  -1   0  359.08   33.68   0
  21 -17  -4  137.54   36.11   0
  25  -9  -2  329.07   40.33   0
  29 -24  -4   56.15   45.35   0
  30 -29  -4  118.20   50.42   0
  30 -26  -4  -22.20   44.96   0
  30 -13  -2   35.87   45.02   0
  33 -21  -3   53.75   48.53   0
  33 -16  -2   35.20   48.60   0
  37 -29  -3  341.92   58.40   0
  37 -21  -2  -16.45   52.15   0
  40 -17   0  129.45   59.32   0
  41 -29  -2   31.45   58.23   0
  42 -34  -2    3.31   59.93   0
 -13  -2   4 1048.47   35.13   0
 -10  -6   2  663.07   25.38   0
  -8  12   7 1510.71   43.92   0
  -7  11   6  171.01   26.46   0
   1  -4  -1    5.00    5.53   0
  10  -1  -1  693.96   22.40   0
  14 -21  -4   24.53   31.93   0
  20   1   1 1010.13   39.98   0
  21  -7  -2   33.60   30.55   0
  22  -2   0   41.86   32.17   0
  26 -21  -4   65.07   41.28   0
  27 -23  -4  150.57   45.84   0
  27 -15  -3  602.35   48.81   0
  28 -25  -4  384.68   50.79   0
  29 -30  -4  143.58   50.48   0
  29 -27  -4    6.57   45.67   0
  30 -18  -3  227.48   47.28   0
  31  -8   0  331.91   48.59   0
  35 -25  -3   30.18   49.63   0
  36 -27  -3  143.55   50.58   0
  37 -32  -3   13.89   55.03   0
  37 -14   0   46.62   50.89   0
  38 -23  -2  162.74   55.09   0
  39 -25  -2   52.43   57.01   0
  39 -20  -1   90.10   57.95   0
  40 -27  -2  230.97   60.79   0
  41 -19   0  350.43   64.35   0
 -13   3   5  657.88   33.58   0
 -11   3   4  114.42   23.24   0
   8  -5  -2 1334.35   26.30   0
  14  -5  -2  146.03   23.18   0
  15 -20  -4  465.26   37.05   0
  17 -10  -3  340.90   32.04   0
  20 -18  -4 1447.71   50.40   0
  22 -19  -4  281.22   39.45   0
  24 -20  -4   48.06   38.88   0
  25 -14  -3   71.49   40.06   0
  28 -28  -4    8.78   47.08   0
  28 -12  -2  403.00   48.50   0
  32 -12  -1  195.51   49.63   0
  34 -18  -2  171.50   52.97   0
  34 -11   0   77.58   50.56   0
  35 -15  -1   90.81   49.58   0
  36 -33  -3   16.69   56.76   0
  36 -30  -3   19.16   50.18   0
  40 -22  -1  565.91   68.15   0
  41 -35  -2   25.78   58.38   0
  41 -32  -2   50.99   59.35   0
  42 -21   0   19.88   60.76   0
  43 -28  -1  106.81   62.11   0
  -9  -2   2  742.21   22.35   0
  -6   8   4  271.44   18.80   0
  -6  10   5  613.82   25.00   0
  15  -2  -1  325.24   24.50   0
  17 -18  -4 1257.06   44.43   0
  23 -13  -3  390.16   41.74   0
  25 -22  -4   56.33   40.88   0
  27 -29  -4  -16.06   44.28   0
  27 -26  -4  235.51   47.45   0
  27  -8  -1  130.30   41.00   0
  28 -17  -3  130.40   45.60   0
  29  -7   0  316.47   47.76   0
  31 -15  -2   31.18   47.48   0
  35 -28  -3  221.88   52.62   0
  40 -30  -2   87.59   60.82   0
  41 -24  -1  159.72   62.09   0
  42 -26  -1   62.72   60.66   0
  43 -23   0  -21.81   61.46   0
  44 -25   0   21.92   63.34   0
  -8   4   3  344.63   19.28   0
  -4  -4   0    8.99    6.08   0
  11  -5  -2  449.73   22.42   0
  13   1   0  187.48   20.84   0
  14 -10  -3  582.40   29.63   0
  16 -22  -4 1825.09   52.12   0
  17 -24  -4  378.29   40.56   0
  17 -21  -4  154.78   35.94   0
  18 -20  -4 1486.22   49.86   0
  19 -19  -4  123.89   34.05   0
  19 -11  -3 1478.66   46.60   0
  21 -20  -4   44.34   35.09   0
  23 -21  -4  319.51   41.77   0
  24 -23  -4  126.60   42.59   0
  25 -28  -4  291.42   48.25   0
  25  -7  -1  330.24   41.17   0
  26 -27  -4  201.58   46.87   0
  32 -22  -3  468.65   54.37   0
  33 -24  -3  225.73   53.72   0
  34 -26  -3  248.46   53.04   0
  35 -31  -3   12.23   52.53   0
  35 -20  -2   15.85   48.01   0
  36 -22  -2   20.77   51.77   0
  36 -17  -1  153.94   51.72   0
  38 -26  -2  134.55   57.78   0
  38 -16   0   47.19   52.24   0
  39 -28  -2  -21.76   56.80   0
  40 -33  -2   -9.59   59.60   0
  43 -31  -1   11.74   64.29   0
 -12   2   4  196.78   25.15   0
  -9   3   3 3550.67   43.08   0
  -8  -6   1  695.18   19.79   0
  -7   5   3   51.67   14.59   0
   7 -17  -3  702.13   27.50   0
   8 -13  -3   79.90   18.48   0
  10 -11  -3  535.12   24.29   0
  16  -6  -2  776.11   33.15   0
  17  -3  -1  161.80   28.81   0
  18 -23  -4 1190.10   49.29   0
  19 -25  -4  464.91   42.47   0
  19 -22  -4  300.68   38.96   0
  20 -21  -4   17.32   35.56   0
  21 -26  -4   75.82   39.55   0
  22 -25  -4   54.69   40.34   0
  22 -22  -4   14.63   36.36   0
  23 -24  -4   89.17   41.23   0
  23  -6  -1  120.16   36.47   0
  24 -26  -4   11.00   43.14   0
  26 -16  -3  585.45   48.27   0
  29 -19  -3  206.44   47.46   0
  30 -11  -1   98.99   46.22   0
  32 -17  -2  101.75   49.53   0
  32 -10   0   40.63   47.45   0
  33 -14  -1  204.57   52.17   0
  34 -32  -3   38.74   53.95   0
  34 -29  -3  225.47   54.01   0
  35 -13   0  256.15   53.99   0
  37 -19  -1  201.76   55.82   0
  39 -31  -2   31.03   59.74   0
  39 -18   0   16.12   55.76   0
  42 -19   1   14.43   62.09   0
 -12  -3   3  267.11   24.87   0
  -6  12   6  556.41   29.62   0
   8   4   1  183.48   13.88   0
   9 -12  -3 1486.28   32.37   0
  16 -11  -3  104.66   29.29   0
  20 -24  -4   68.82   37.78   0
  21 -23  -4  336.39   40.11   0
  21  -5  -1    6.49   32.59   0
  24 -10  -2  342.09   39.96   0
  27  -6   0  399.05   44.37   0
  29 -14  -2  196.75   45.76   0
  30 -21  -3   82.61   46.89   0
  33 -27  -3   35.49   51.13   0
  38 -21  -1  213.45   58.28   0
  39 -34  -2   11.13   58.93   0
  41 -27  -1  219.88   65.16   0
  42 -29  -1   24.02   60.42   0
  43 -21   1   17.08   64.50   0
 -10   2   3  905.70   28.51   0
  -6   6   3  758.96   20.39   0
  -5   0   1   24.92    7.86   0
  -4   1   1    8.73    6.11   0
   7  -6  -2   -6.88   12.76   0
  13 -11  -3  240.35   24.59   0
  13   3   1  112.87   19.53   0
  13   5   2  388.54   22.51   0
  18  -7  -2 1662.90   45.47   0
  20  -8  -2 2300.41   54.56   0
  24 -15  -3 1259.14   52.87   0
  27 -18  -3 1436.42   60.27   0
  28 -10  -1  603.85   50.17   0
  31 -23  -3  221.27   50.08   0
  32 -25  -3  122.94   49.58   0
  33 -30  -3  152.71   53.64   0
  33 -19  -2   35.45   48.48   0
  34 -16  -1   25.62   52.10   0
  38 -29  -2  148.59   58.88   0
  39 -23  -1  118.16   58.59   0
  40 -25  -1  134.80   61.85   0
  40 -20   0   76.59   59.04   0
  41 -22   0  308.86   66.19   0
  42 -32  -1   16.49   62.74   0
  42 -24   0   -7.47   63.43   0
  43 -26   0   14.63   64.48   0
  44 -23   1   33.17   67.30   0
 -13   1   4 2265.48   45.13   0
 -10  -3   2 1003.01   27.47   0
  -5   9   4  163.93   16.07   0
   3 -10  -2 1051.55   19.62   0
  12  -2  -1   46.32   17.89   0
  18 -12  -3  156.85   32.01   0
  20 -13  -3   33.04   32.26   0
  22 -14  -3  113.48   35.80   0
  25  -5   0  118.71   37.41   0
  27 -13  -2  137.71   42.41   0
  28 -20  -3  485.47   52.21   0
  30 -16  -2  113.49   46.65   0
  30  -9   0   83.89   46.97   0
  32 -31  -3  119.34   53.99   0
  32 -28  -3   85.56   51.43   0
  34 -21  -2   90.79   51.33   0
  36 -15   0  225.59   55.69   0
  37 -27  -2   25.23   51.29   0
  38 -32  -2   13.36   58.38   0
  39 -16   1  112.46   59.65   0
  42 -35  -1  -30.17   62.54   0
  -6  -1   1   12.10    9.23   0
   8   6   2 1141.25   19.27   0
  13  -6  -2 1016.39   30.76   0
  25 -17  -3  500.13   46.60   0
  29 -22  -3  178.71   48.08   0
  30 -24  -3  161.12   48.47   0
  31 -26  -3   12.47   47.97   0
  33 -12   0   27.25   48.92   0
  35 -18  -1  935.15   66.16   0
  37 -30  -2   75.78   56.98   0
  41 -30  -1   -3.93   61.69   0
 -13  -7   3  317.60   28.27   0
 -12   9   6  496.32   34.74   0
 -12  11   7  442.95   39.37   0
 -11  -7   2 1488.97   32.97   0
  -6  -9   0  807.66   15.75   0
   6  -7  -2   -0.84   12.59   0
   6  -2  -1    6.65    9.87   0
  12 -12  -3   64.76   21.14   0
  15 -12  -3  935.01   35.35   0
  17  -1   0  -12.53   26.30   0
  21  -3   0 1046.62   43.13   0
  26  -9  -1  188.84   42.21   0
  31 -29  -3   28.10   50.81   0
  31 -18  -2  230.76   50.03   0
  36 -28  -2   20.02   53.19   0
  36 -20  -1  167.87   55.40   0
  37 -17   0  147.93   53.20   0
  40 -28  -1  234.64   64.02   0
  40 -18   1  551.63   67.80   0
  41 -36  -1   15.88   61.10   0
  41 -33  -1   15.13   63.03   0
  43 -29   0   -2.01   65.87   0
  44 -21   2   69.38   66.25   0
 -11  10   6  369.12   32.37   0
  -5   7   3   36.94   12.30   0
   4  -9  -2 2196.82   27.28   0
   9 -15  -3 1320.52   32.69   0
  10   1   0 1410.25   27.00   0
  11 -13  -3  268.92   23.96   0
  17 -13  -3  173.65   31.24   0
  21 -15  -3  277.23   37.49   0
  23 -11  -2 1400.33   52.81   0
  27 -21  -3  500.81   51.36   0
  28 -15  -2   40.40   42.86   0
  28  -8   0   47.74   43.65   0
  29 -25  -3  223.32   50.70   0
  30 -30  -3  216.99   52.44   0
  32 -15  -1   34.37   47.19   0
  36 -34  -2   -0.64   57.23   0
  36 -31  -2   31.62   55.95   0
  36 -13   1   47.50   52.50   0
  37 -22  -1   21.51   52.89   0
  38 -24  -1  179.50   56.64   0
  38 -19   0  118.04   56.86   0
  40 -31  -1    3.17   61.73   0
  41 -20   1  189.38   64.46   0
  42 -27   0   -3.47   63.11   0
 -14   0   4 1984.58   44.30   0
   5  -8  -2 1378.91   23.71   0
   9 -18  -3 2238.73   43.07   0
  14  -3  -1 1283.86   33.46   0
  15   2   1  717.49   28.16   0
  15   4   2   23.78   22.08   0
  19 -14  -3   38.85   31.41   0
  23  -2   1  442.67   39.40   0
  28 -23  -3  161.97   46.86   0
  29 -28  -3   71.72   49.76   0
  31 -11   0  393.17   52.45   0
  34 -24  -2  155.62   52.52   0
  34 -14   0   32.17   49.14   0
  39 -21   0   46.63   57.44   0
  40 -34  -1   22.65   61.31   0
  40 -23   0  236.07   66.95   0
  41 -25   0   91.86   63.34   0
  42 -22   1   14.27   62.60   0
  43 -24   1   64.17   65.77   0
 -13  -4   3  518.36   30.10   0
  14 -13  -3  550.51   30.10   0
  17  -8  -2 1584.78   43.99   0
  17   1   1  938.65   35.15   0
  19  -9  -2  363.93   34.86   0
  21  -1   1  980.70   42.67   0
  22  -7  -1  743.10   43.06   0
  25 -20  -3  523.62   49.21   0
  26 -14  -2  408.94   45.75   0
  28 -29  -3   35.22   49.49   0
  28 -26  -3  138.24   49.10   0
  29 -17  -2  109.24   46.10   0
  33 -17  -1  588.69   57.52   0
  35 -32  -2  137.95   58.42   0
  35 -29  -2   13.27   51.31   0
  37 -15   1    3.93   52.92   0
  39 -29  -1  245.29   63.44   0
 -14   5   5  329.83   31.66   0
 -12   0   3 1433.90   35.10   0
 -10  13   7  891.46   41.92   0
  -5  -5   0 1363.60   15.46   0
  -4  10   4   94.35   15.79   0
  10 -20  -3   37.00   27.29   0
  16 -14  -3  396.45   34.23   0
  16  -4  -1  574.93   30.45   0
  17   3   2  544.06   31.88   0
  20  -6  -1  239.52   34.03   0
  26 -22  -3  125.27   43.89   0
  26  -7   0  574.96   46.76   0
  27 -24  -3  323.52   48.94   0
  27 -11  -1 1142.71   56.48   0
  28  -6   1   -3.87   42.27   0
  30 -19  -2   73.24   47.21   0
  30 -14  -1  284.96   51.12   0
  34 -27  -2   55.14   52.33   0
  34 -19  -1  188.38   53.07   0
  35 -16   0  138.54   52.91   0
  38 -27  -1   26.45   56.29   0
  39 -35  -1  -13.55   60.41   0
  39 -32  -1   41.43   60.54   0
  42 -30   0  -33.79   64.64   0
 -11  -4   2  344.48   23.41   0
  -9  10   5  213.96   26.04   0
  -7   3   2  121.27   13.18   0
   3 -16  -2  401.77   20.10   0
   9  -7  -2 1063.51   26.59   0
  10 -17  -3  341.10   26.22   0
  12  -7  -2 1020.54   30.13   0
  13 -14  -3  615.29   30.08   0
  18  -5  -1  218.02   29.84   0
  20 -16  -3  593.37   40.79   0
  24 -13  -2   52.74   37.87   0
  27 -27  -3  170.72   48.67   0
  27 -16  -2  141.57   45.74   0
  31  -9   1   -4.69   48.09   0
  32 -23  -2   53.33   50.11   0
  32 -13   0  167.88   51.33   0
  34 -30  -2   -1.57   52.67   0
  34 -12   1   46.61   51.37   0
  35 -21  -1   77.72   52.73   0
  36 -23  -1   12.99   52.10   0
  36 -18   0 1211.14   71.45   0
  37 -25  -1   53.67   53.34   0
  38 -17   1  205.51   57.81   0
  41 -28   0   79.11   62.81   0
  42 -33   0   27.28   64.27   0
  42 -20   2  129.69   65.70   0
  43 -22   2   50.45   69.17   0
  44 -24   2   23.97   68.30   0
 -12   5   4  158.23   25.30   0
 -11   6   4  266.01   25.58   0
 -10   7   4  267.86   24.19   0
  -9  -7   1  142.11   18.21   0
  -8   2   2 3284.32   36.23   0
   3 -13  -2 1111.52   22.03   0
  11 -16  -3   76.81   23.44   0
  12 -15  -3 1002.29   33.76   0
  24  -6   0  142.78   39.10   0
  25 -23  -3  348.75   46.39   0
  25 -10  -1  166.86   41.42   0
  26 -28  -3  154.12   47.37   0
  26 -25  -3    2.45   43.11   0
  29 -10   0  177.58   46.61   0
  31 -16  -1  185.05   51.43   0
  33 -28  -2  182.93   56.73   0
  37 -20   0  193.90   56.15   0
  38 -33  -1   -9.07   58.18   0
  38 -30  -1    7.83   57.56   0
  39 -19   1   77.06   57.46   0
  42 -25   1   13.25   65.28   0
  43 -27   1  150.60   69.07   0
  -9   1   2 2486.23   34.14   0
  -9   8   4   29.80   20.94   0
  12   0   0 2946.80   40.35   0
  15 -15  -3  568.83   32.66   0
  17 -16  -3  277.69   34.81   0
  19 -17  -3  169.43   34.63   0
  22 -12  -2  116.38   36.15   0
  25 -26  -3  -23.24   43.48   0
  26  -5   1  100.89   41.33   0
  28 -18  -2  131.65   46.12   0
  28 -13  -1   19.28   44.97   0
  32 -26  -2  269.14   56.14   0
  33 -31  -2    6.67   51.67   0
  35 -14   1   94.52   55.08   0
  37 -28  -1   58.46   53.34   0
  38 -22   0   49.69   55.64   0
  40 -21   1  301.69   64.07   0
  41 -37   0    2.94   61.63   0
  41 -31   0   54.03   63.27   0
  41 -23   1    9.15   62.79   0
 -13  -1   3   53.25   24.54   0
 -13   4   4 1595.07   40.15   0
  -8  -3   1  101.29   13.52   0
  -4   8   3  315.36   14.45   0
  11  -3  -1   47.91   16.52   0
  12 -21  -3  497.50   34.74   0
  14 -16  -3  397.50   31.00   0
  14  -8  -2 1164.74   34.94   0
  22 -20  -3   48.68   37.13   0
  22  -5   0  198.50   37.11   0
  23 -22  -3  120.54   40.38   0
  24 -27  -3  311.41   47.07   0
  25 -15  -2   27.29   39.96   0
  29 -20  -2  655.76   55.62   0
  31 -24  -2   54.91   49.96   0
  32 -32  -2  234.08   55.94   0
  32 -29  -2   41.86   54.56   0
  33 -15   0   75.45   50.57   0
  36 -26  -1   74.84   52.66   0
  37 -34  -1    7.76   59.12   0
  37 -31  -1   19.64   55.91   0
  40 -29   0    6.81   63.61   0
  41 -34   0    1.82   63.23   0
  43 -30   1    8.27   67.36   0
  -8  11   5  753.48   29.75   0
  10   3   1   90.74   15.92   0
  13 -17  -3  192.19   26.86   0
  16 -17  -3  298.64   34.61   0
  16  -9  -2  823.73   34.17   0
  18 -18  -3  706.39   41.48   0
  18 -10  -2 1552.95   46.73   0
  20 -19  -3   95.26   35.78   0
  21 -21  -3  713.90   46.73   0
  22 -26  -3  153.70   44.01   0
  23 -25  -3  349.81   45.39   0
  23  -9  -1  339.25   39.30   0
  27  -9   0  330.12   46.07   0
  29  -8   1  767.31   54.50   0
  30 -12   0 1232.05   63.29   0
  32 -11   1 1415.44   68.36   0
  33 -20  -1   62.45   50.36   0
  34 -17   0  467.35   60.86   0
  35 -24  -1  212.00   55.28   0
  36 -16   1  281.93   58.69   0
  39 -17   2  392.88   65.03   0
  44 -22   3   11.74   68.13   0
 -14   3   4   34.95   25.67   0
   0  11   4 2107.05   23.17   0
   5  -3  -1   61.45    9.74   0
  11  -8  -2 1809.82   35.83   0
  13 -20  -3   49.09   29.43   0
  14 -22  -3   72.96   33.54   0
  15 -18  -3  308.40   33.21   0
  20 -25  -3  503.11   45.10   0
  21 -24  -3  287.87   43.38   0
  21  -8  -1   53.27   34.20   0
  23 -14  -2   72.20   37.75   0
  24  -4   1   31.24   37.52   0
  26 -17  -2 1756.43   63.12   0
  26 -12  -1   21.82   40.40   0
  31 -27  -2    4.23   49.82   0
  35 -19   0  149.88   56.46   0
  36 -32  -1   34.79   58.91   0
  36 -29  -1   17.90   51.95   0
  39 -27   0   91.33   61.02   0
  40 -35   0   17.66   63.17   0
  40 -32   0   48.88   62.88   0
  40 -19   2   43.57   62.53   0
  42 -28   1   68.59   66.71   0
  43 -25   2  129.51   69.81   0
  -8   9   4   56.54   17.45   0
  -5   5   2  952.87   17.99   0
   3  11   4   38.67    7.06   0
  13  -4  -1   19.05   19.81   0
  14 -19  -3   30.52   27.31   0
  15 -21  -3  227.00   35.64   0
  16  -2   0  183.10   25.82   0
  17 -19  -3  175.90   33.25   0
  18 -21  -3  574.36   41.75   0
  20 -22  -3   56.20   36.12   0
  27 -19  -2  622.26   52.56   0
  29 -23  -2   79.25   47.60   0
  30 -31  -2  174.02   54.52   0
  30 -25  -2  560.02   57.18   0
  35 -27  -1  134.75   55.02   0
  36 -21   0  223.12   57.04   0
  37 -23   0   43.68   55.34   0
  37 -18   1  224.02   56.93   0
  38 -25   0   55.59   57.15   0
  38 -20   1   28.10   57.95   0
  39 -36   0   -3.64   63.25   0
  40 -24   1  162.07   67.06   0
  41 -26   1  -36.75   63.73   0
  42 -23   2   37.81   65.72   0
 -12  -5   2   28.63   22.89   0
   4 -12  -2  101.34   14.37   0
  10   7   3  448.33   19.81   0
  19  -7  -1  152.45   31.60   0
  24 -16  -2  588.36   46.76   0
  25  -8   0   78.59   40.19   0
  30 -28  -2   27.06   50.06   0
  31 -19  -1    9.86   48.26   0
  31 -14   0  -10.69   46.64   0
  33 -13   1   38.86   51.95   0
  34 -25  -1   47.05   52.51   0
  35 -33  -1    5.13   57.80   0
  35 -30  -1  126.00   57.81   0
  36 -14   2   15.57   57.82   0
  39 -33   0   -6.86   61.57   0
  39 -30   0   20.86   60.44   0
  39 -22   1   -6.60   59.31   0
  42 -34   1   21.49   69.00   0
  42 -31   1    0.83   67.39   0
 -15   2   4 1073.73   39.00   0
 -14  -2   3  281.83   28.23   0
 -11  -1   2  663.30   25.56   0
 -11   4   3  308.81   23.69   0
  10   5   2 2020.48   28.91   0
  19 -12  -2  710.79   40.57   0
  24 -11  -1  716.02   46.67   0
  27 -14  -1  -12.40   41.98   0
  27  -7   1  712.82   50.66   0
  29 -29  -2  415.76   57.20   0
  30 -10   1   -3.25   47.31   0
  32 -21  -1 1120.65   66.62   0
  32 -16   0  740.70   62.27   0
  38 -28   0  177.06   60.27   0
  41 -29   1   45.27   67.13   0
 -13  11   6  460.47   35.97   0
 -12   3   3 1344.59   34.92   0
  -9  -4   1   20.39   14.60   0
  -9   6   3 1070.90   27.15   0
  -7  12   5  600.57   27.55   0
  -6  -6   0  598.85   13.52   0
   5 -11  -2  479.96   18.92   0
   6 -10  -2 1399.22   26.59   0
  12   2   1  190.77   20.35   0
  17 -11  -2  143.12   30.98   0
  22 -15  -2   69.09   36.75   0
  26 -20  -2 1015.87   56.45   0
  27 -22  -2  256.69   49.75   0
  28 -30  -2   87.80   51.50   0
  28 -24  -2   76.80   47.54   0
  34 -31  -1   37.74   57.97   0
  34 -28  -1  124.85   55.87   0
  34 -15   1  195.13   57.60   0
  37 -26   0   25.33   57.09   0
  37 -16   2  -13.22   56.18   0
  38 -34   0   -9.95   62.82   0
  38 -31   0   75.87   63.33   0
  41 -19   3    8.90   65.87   0
  42 -21   3    3.72   66.96   0
  43 -28   2   51.00   69.65   0
  43 -23   3   -5.58   70.69   0
 -14   8   5   -1.50   28.23   0
 -13   9   5  624.02   35.58   0
 -12  12   6  588.67   37.85   0
  -7  10   4  205.16   18.66   0
   4 -15  -2  386.68   20.27   0
  10  -9  -2 1539.49   32.78   0
  22 -10  -1 1220.81   50.43   0
  23  -7   0   68.91   36.79   0
  28 -27  -2  366.11   52.86   0
  28 -16  -1   43.22   45.13   0
  29 -13   0  176.12   49.95   0
  33 -18   0  137.84   53.12   0
  33 -11   2  387.32   58.41   0
  34 -20   0   11.99   54.48   0
  35 -22   0  270.94   59.18   0
  35 -17   1  751.67   66.91   0
  36 -24   0  191.06   57.61   0
  38 -18   2  207.35   60.81   0
  40 -27   1   15.21   63.92   0
  41 -35   1   -5.06   67.01   0
  41 -32   1  149.92   68.68   0
  42 -26   2   55.43   68.15   0
 -12  14   7   49.05   34.28   0
 -10  -8   1  849.90   25.97   0
  -8   7   3  546.81   21.10   0
   9   0   0 4044.14   39.85   0
  14   1   1 1048.75   31.63   0
  18  -1   1 1014.33   40.22   0
  20 -14  -2  429.33   39.18   0
  23 -17  -2   13.14   38.48   0
  25 -13  -1  245.55   43.05   0
  25  -6   1  715.75   49.17   0
  27 -25  -2  194.03   48.29   0
  29 -18  -1  151.99   48.91   0
  30 -20  -1   -5.35   50.27   0
  31 -12   1   -3.20   49.71   0
  32 -24  -1  581.79   60.65   0
  33 -32  -1  171.89   57.86   0
  33 -29  -1   73.75   56.58   0
  36 -19   1  200.08   59.77   0
  37 -35   0   -5.25   61.49   0
  37 -29   0  301.37   60.51   0
  37 -21   1   62.17   58.81   0
  38 -23   1  148.99   63.00   0
  39 -25   1   57.56   63.36   0
  39 -20   2   74.46   60.20   0
  40 -22   2  176.02   66.74   0
  41 -24   2   38.15   66.10   0
 -13   2   3  286.06   25.52   0
 -12  10   5  992.58   36.94   0
  10  -4  -1 1616.20   30.74   0
  16   0   1 2166.85   43.63   0
  20  -9  -1 2441.51   57.85   0
  21  -6   0  534.65   39.91   0
  24 -19  -2  924.85   52.62   0
  25 -21  -2   60.86   42.70   0
  26 -23  -2  159.50   46.25   0
  28  -9   1   80.97   45.62   0
  31 -22  -1   -6.83   49.57   0
  32 -33  -1  168.70   58.99   0
  34 -13   2  122.95   56.83   0
  37 -32   0    7.97   59.72   0
  40 -36   1   29.48   66.25   0
  40 -33   1  200.10   70.62   0
  40 -30   1  400.11   70.29   0
 -12  -2   2  238.66   23.72   0
 -11  13   6  410.81   34.05   0
  -7 -10   0   19.09   13.15   0
  -4   6   2  492.39   13.80   0
  12 -10  -2 1277.45   34.09   0
  18 -13  -2  395.54   36.14   0
  21 -16  -2  437.44   41.03   0
  26 -26  -2  856.20   57.61   0
  26 -15  -1   80.03   43.00   0
  30 -15   0  -25.59   47.07   0
  32 -30  -1  469.64   63.79   0
  32 -27  -1  189.08   55.53   0
  32 -14   1   97.16   53.39   0
  36 -27   0  116.29   55.91   0
  39 -28   1   59.26   65.35   0
  42 -29   2   -6.58   67.53   0
  43 -26   3   56.72   72.68   0
 -11  11   5  303.73   28.24   0
   4  -4  -1 1161.25   17.79   0
   5 -17  -2   10.38   19.74   0
   5 -14  -2  148.59   17.84   0
   9 -10  -2 1616.49   32.37   0
  12   6   3  212.74   21.71   0
  14 -11  -2  173.81   25.33   0
  16 -12  -2  196.05   27.29   0
  18  -8  -1  955.46   40.82   0
  18   1   2  131.41   31.07   0
  19  -5   0   39.11   32.15   0
  23 -12  -1  505.40   43.83   0
  23  -5   1   77.53   37.96   0
  25 -27  -2  258.04   50.47   0
  25 -24  -2  130.12   45.18   0
  25  -4   2  105.74   41.32   0
  27 -12   0  707.71   53.92   0
  31 -25  -1   60.05   51.59   0
  31 -17   0  -11.03   49.46   0
  31 -10   2  404.08   57.03   0
  35 -25   0   28.01   53.54   0
  35 -15   2   27.79   56.47   0
  36 -33   0   75.65   61.02   0
  36 -30   0  156.29   57.50   0
  39 -18   3  359.35   68.56   0
  41 -27   2   -2.23   65.06   0
  42 -32   2   44.24   68.25   0
  42 -24   3  402.91   76.32   0
 -14   1   3   67.28   25.32   0
 -14   6   4  118.73   28.55   0
 -13   7   4  785.91   33.48   0
 -12   8   4  165.39   26.57   0
  -7   8   3  576.35   20.46   0
  11  -1   0 1281.09   29.40   0
  12  -5  -1  283.66   21.84   0
  16  -7  -1  168.85   26.22   0
  16   2   2   63.87   25.88   0
  19 -15  -2   23.62   32.91   0
  22 -18  -2  119.72   38.70   0
  23 -20  -2  160.85   41.92   0
  24 -28  -2  111.29   47.89   0
  24 -22  -2 1006.45   54.86   0
  27 -17  -1   83.50   44.68   0
  28 -19  -1   69.87   46.96   0
  28  -7   2  407.64   51.13   0
  29 -21  -1  720.29   58.33   0
  29 -11   1  190.88   49.66   0
  31 -31  -1    8.86   54.71   0
  31 -28  -1  128.19   54.14   0
  33 -21   0   22.36   53.09   0
  33 -16   1  514.96   59.91   0
  35 -34   0   80.93   62.65   0
  36 -17   2   78.81   57.90   0
  38 -26   1  132.10   60.90   0
  39 -34   1   58.62   67.56   0
  39 -31   1   41.52   63.32   0
  40 -25   2   -9.61   64.09   0
  40 -20   3   16.49   64.19   0
  41 -22   3  179.35   69.66   0
   7  -4  -1  753.99   19.71   0
  11 -11  -2 1988.90   39.48   0
  14   5   3   20.32   23.57   0
  17  -4   0  784.02   34.71   0
  24 -25  -2  127.61   44.28   0
  26  -8   1  365.44   47.00   0
  34 -18   1   65.81   55.79   0
  35 -31   0   89.70   57.28   0
  35 -28   0   18.76   54.51   0
  35 -20   1  177.59   58.47   0
  36 -22   1    8.62   55.07   0
  38 -21   2   46.07   61.60   0
  39 -23   2   16.46   63.28   0
  41 -30   2  217.08   70.49   0
 -15   5   4  763.07   35.50   0
 -11   9   4  247.94   25.16   0
 -10  12   5  895.63   33.70   0
 -10  14   6  105.98   29.67   0
   6 -13  -2 1015.81   25.51   0
   7 -12  -2  916.87   25.57   0
  13  -2   0  384.20   24.48   0
  17 -14  -2 1119.13   43.23   0
  20 -17  -2  583.53   42.33   0
  23 -23  -2  233.95   43.90   0
  28 -14   0   26.58   45.20   0
  30 -29  -1  476.08   58.95   0
  30 -26  -1   55.55   52.23   0
  32 -12   2  315.33   56.88   0
  34 -26   0  334.36   59.99   0
  38 -35   1   21.55   65.61   0
  38 -32   1   92.74   66.74   0
  38 -29   1  564.98   70.90   0
  41 -36   2   -1.77   68.18   0
  41 -33   2  101.52   69.66   0
  43 -24   4  127.54   75.09   0
 -15   0   3  292.77   30.09   0
 -13  -3   2  491.26   28.22   0
   7   3   1  622.45   16.38   0
  13 -12  -2   81.06   22.98   0
  21 -19  -2  281.30   40.26   0
  21  -4   1  175.84   34.72   0
  22 -24  -2  924.06   53.51   0
  25 -16  -1  115.29   43.05   0
  29 -16   0  164.62   49.78   0
  30 -13   1  354.18   55.19   0
  34 -32   0   13.89   57.08   0
  34 -29   0   72.95   58.49   0
  37 -27   1   42.70   60.87   0
  40 -28   2   32.61   65.61   0
  41 -20   4   11.66   69.94   0
  42 -27   3   78.43   72.02   0
  42 -22   4   -9.86   68.99   0
 -10   3   2  935.61   25.78   0
   6 -16  -2  788.33   26.56   0
  10 -12  -2 1373.98   33.58   0
  19 -10  -1  504.16   38.69   0
  21 -25  -2   66.62   42.44   0
  21 -22  -2  339.38   44.51   0
  22 -13  -1  -11.43   37.85   0
  28 -22  -1  -20.30   47.27   0
  29 -30  -1  401.47   58.51   0
  29 -27  -1  662.03   60.02   0
  30 -18   0 1145.02   65.59   0
  31 -20   0  446.32   57.29   0
  32 -22   0   30.35   53.39   0
  33 -14   2  -17.52   54.11   0
  36 -15   3   48.08   58.90   0
  37 -36   1    9.66   62.70   0
  39 -26   2    7.39   66.84   0
  40 -37   2   -0.15   68.27   0
  40 -31   2  108.52   70.94   0
  41 -25   3   66.06   69.88   0
 -11   2   2  841.01   27.01   0
  -9   4   2 2470.92   34.22   0
  -8   0   1 2180.60   28.04   0
  -7  -7   0   36.76   11.25   0
  -7   1   1   15.12   10.35   0
   7 -18  -2 1415.25   35.32   0
  16 -15  -2  334.79   33.49   0
  19  -3   1  580.94   38.11   0
  20 -26  -2 1044.15   53.20   0
  24  -7   1  271.12   42.55   0
  26  -6   2 1252.65   57.01   0
  27 -10   1   98.07   45.54   0
  31 -15   1  216.54   53.36   0
  34 -16   2  167.03   60.16   0
  37 -33   1   78.86   63.58   0
  37 -30   1   74.81   60.45   0
  37 -17   3   51.60   58.70   0
  38 -24   2  125.78   65.65   0
  38 -19   3    6.23   60.58   0
  39 -21   3    5.17   65.14   0
  40 -34   2    2.20   66.86   0
  40 -23   3  241.71   71.30   0
  42 -30   3   13.20   70.52   0
  -6   9   3  947.34   22.58   0
   7 -15  -2  685.87   25.79   0
   9 -13  -2  292.70   22.95   0
   9  -5  -1 1530.12   29.47   0
  12 -13  -2  133.25   23.07   0
  14 -14  -2 1635.85   42.39   0
  17 -17  -2 1084.10   45.78   0
  17  -9  -1 1598.63   45.64   0
  19 -24  -2  916.55   51.70   0
  20 -23  -2  188.08   41.23   0
  20  -7   0  137.25   33.25   0
  21  -2   2  419.02   39.68   0
  23 -15  -1   56.14   39.00   0
  26 -13   0   -2.67   42.13   0
  28 -28  -1  687.61   59.97   0
  28 -25  -1  160.74   51.08   0
  32 -17   1   59.95   53.01   0
  33 -30   0   51.05   55.95   0
  33 -19   1  197.41   56.38   0
  34 -21   1  120.90   56.64   0
  35 -23   1  284.98   59.53   0
  35 -18   2   45.86   58.46   0
  36 -20   2   99.40   60.19   0
  37 -22   2   86.80   59.68   0
  39 -29   2  106.95   69.22   0
 -15  10   5  415.34   35.90   0
 -14  13   6  110.41   34.04   0
 -12   1   2  659.77   27.46   0
  -9  -1   1  680.82   19.81   0
  -9  13   5  685.15   31.18   0
  -8   5   2 1406.82   25.86   0
  -6   2   1    7.14    8.74   0
   3  -5  -1   55.65    8.66   0
   8 -14  -2 1018.50   29.47   0
  15  -8  -1  699.87   32.39   0
  18 -25  -2  697.41   47.00   0
  18 -19  -2  146.68   35.10   0
  19 -21  -2  357.27   39.99   0
  20 -12  -1  166.06   36.14   0
  23 -10   0  609.60   45.09   0
  27 -29  -1  624.46   60.75   0
  27 -23  -1  212.74   49.89   0
  27 -15   0  716.13   56.13   0
  28 -12   1   17.56   47.14   0
  30 -11   2   83.17   51.34   0
  32 -25   0   11.34   53.74   0
  33 -12   3  110.49   59.09   0
  36 -31   1   81.31   62.16   0
  36 -28   1  191.49   59.31   0
  39 -35   2   35.77   68.51   0
  39 -32   2   95.41   70.11   0
  41 -28   3    6.95   69.71   0
  42 -25   4  193.95   76.68   0
 -12   6   3  188.90   23.65   0
 -11  -6   1 1652.63   32.23   0
   8 -17  -2 1762.37   37.42   0
  10 -21  -2 1117.10   39.53   0
  11 -14  -2  183.97   23.89   0
  11  -6  -1  344.24   22.15   0
  13 -15  -2  202.19   27.21   0
  15 -16  -2  283.46   30.15   0
  16 -24  -2  776.64   47.01   0
  17 -23  -2   40.76   38.56   0
  17  -2   1  720.39   34.62   0
  18 -22  -2   85.59   37.28   0
  18  -6   0 2859.41   57.31   0
  25 -19  -1  683.79   53.01   0
  26 -30  -1   51.86   51.60   0
  26 -21  -1   84.83   45.93   0
  27 -26  -1  139.89   50.63   0
  28 -17   0  158.45   49.16   0
  30 -21   0   61.30   53.46   0
  31 -23   0  318.47   57.57   0
  32 -28   0   51.21   57.47   0
  35 -35   1  289.93   69.71   0
  35 -26   1  112.16   60.86   0
  38 -27   2  145.27   67.02   0
  38 -17   4   70.22   63.98   0
  40 -26   3   32.08   70.22   0
  40 -21   4  136.94   72.47   0
  41 -31   3    5.34   72.94   0
  41 -23   4   96.86   72.82   0
 -14  -4   2  497.75   30.16   0
 -14  11   5  291.14   32.28   0
 -13  14   6  119.08   33.34   0
 -11   7   3 1025.90   30.52   0
  -2  12   4  171.33   15.61   0
   9 -19  -2  386.34   30.43   0
   9 -16  -2  884.49   30.91   0
  10 -15  -2 1841.74   39.38   0
  12 -22  -2  120.66   32.68   0
  14 -23  -2   49.81   35.21   0
  16 -21  -2  435.23   40.77   0
  17 -20  -2  583.47   40.08   0
  22  -6   1    7.13   35.65   0
  25  -9   1  171.70   44.59   0
  26 -24  -1   31.01   47.67   0
  27  -8   2  713.72   54.43   0
  29 -19   0  185.64   51.50   0
  29 -14   1  103.01   51.13   0
  31 -32   0  235.95   61.11   0
  31 -13   2  224.03   56.02   0
  34 -14   3  118.47   59.82   0
  35 -32   1   10.18   61.59   0
  38 -36   2   29.67   67.27   0
  39 -19   4    9.14   65.09   0
  41 -34   3   23.19   72.54   0
 -13   0   2  878.42   30.83   0
 -10  -2   1   59.38   15.67   0
   6  -5  -1 1457.08   23.87   0
  10 -18  -2 1933.61   42.57   0
  11 -20  -2  546.61   34.93   0
  12 -16  -2  215.10   27.67   0
  13 -21  -2  204.47   34.59   0
  14 -17  -2 1199.38   40.54   0
  15 -22  -2   86.98   36.48   0
  15 -19  -2    4.18   30.59   0
  18 -11  -1   12.42   31.72   0
  19  -1   2  163.98   33.50   0
  21 -14  -1 1669.49   55.31   0
  21  -9   0  180.06   38.13   0
  24 -12   0  413.45   45.34   0
  26 -27  -1  171.15   50.24   0
  30 -16   1  281.15   56.49   0
  31 -29   0  290.35   59.80   0
  31 -26   0   15.23   53.39   0
  34 -24   1  177.37   59.08   0
  35 -29   1  291.02   61.07   0
  35 -16   3    3.12   59.92   0
  37 -25   2  190.13   63.33   0
  38 -33   2  122.11   69.17   0
  38 -30   2  393.43   72.54   0
  38 -22   3   79.01   66.00   0
  42 -28   4   38.00   74.53   0
 -15   3   3  243.86   28.82   0
 -13  12   5 1056.83   38.87   0
 -10   8   3  162.72   20.58   0
  -7   6   2   -0.13   11.71   0
  -1 -12  -1  120.91   11.19   0
   8  -1   0 1200.93   23.89   0
  13 -18  -2  402.76   31.25   0
  14 -20  -2  420.14   33.49   0
  16  -5   0 2213.67   46.22   0
  22 -16  -1   16.64   38.41   0
  23 -18  -1   48.56   42.64   0
  25 -28  -1  133.67   51.84   0
  25 -22  -1  796.36   55.68   0
  30 -24   0   79.45   52.87   0
  31 -18   1   85.34   53.72   0
  32 -20   1  268.56   57.94   0
  32 -15   2   83.66   53.96   0
  34 -33   1   94.60   64.17   0
  36 -23   2  123.71   60.63   0
  36 -18   3   27.69   57.50   0
  37 -20   3    8.77   59.15   0
  40 -35   3   -9.50   72.31   0
  40 -29   3   91.79   69.64   0
  41 -21   5    4.04   71.98   0
  42 -23   5   10.08   73.76   0
 -15   8   4  329.92   32.26   0
  -5   3   1   42.97    8.18   0
  11   1   1  863.96   25.54   0
  13   0   1   49.52   19.56   0
  20  -5   1  218.37   36.93   0
  24 -29  -1  245.59   51.84   0
  25 -25  -1  384.57   50.82   0
  25 -14   0  353.18   47.10   0
  26 -11   1  108.75   46.14   0
  29 -22   0  373.68   56.00   0
  30 -30   0  981.23   69.91   0
  30 -27   0   83.18   55.81   0
  33 -17   2   40.78   55.33   0
  34 -30   1   87.55   61.57   0
  34 -27   1  117.20   58.67   0
  34 -19   2  130.07   58.67   0
  35 -21   2  338.16   61.90   0
  37 -34   2   22.45   67.93   0
  37 -28   2   36.88   61.75   0
  40 -32   3  112.92   71.08   0
  41 -26   4   50.27   72.46   0
  42 -31   4   -4.06   73.70   0
 -14   9   4  821.49   35.15   0
 -12  15   6  235.54   33.91   0
  -8  14   5    3.02   23.63   0
   2  -6  -1   11.08    8.27   0
  14  -4   0   67.94   21.59   0
  19 -13  -1  190.41   35.94   0
  23  -8   1   21.34   38.89   0
  24 -26  -1   17.37   46.67   0
  24 -23  -1   51.31   45.73   0
  26 -16   0  569.61   52.26   0
  27 -18   0  262.31   50.78   0
  28 -20   0   57.15   49.90   0
  29 -31   0  239.11   60.36   0
  31 -11   3  161.84   55.93   0
  37 -31   2    3.05   63.64   0
  40 -24   4  313.49   74.71   0
 -12  13   5 1017.07   38.31   0
 -11  -3   1 1486.29   30.29   0
   8  -6  -1 1778.68   30.28   0
  10  -2   0 1844.18   32.02   0
  12  -3   0  868.88   28.25   0
  23 -21  -1  346.24   48.02   0
  25  -7   2  753.92   51.86   0
  27 -13   1   26.37   47.86   0
  29 -25   0   65.43   52.16   0
  29 -12   2   93.22   51.40   0
  33 -31   1   15.73   60.02   0
  36 -35   2   -4.39   63.83   0
  36 -26   2   29.20   58.63   0
  38 -25   3    7.40   63.73   0
  38 -20   4   75.03   66.93   0
  39 -36   3   25.28   69.00   0
  39 -33   3  104.99   72.79   0
  39 -30   3    6.91   67.69   0
  39 -22   4   12.90   68.63   0
  41 -29   4   13.28   71.58   0
  42 -26   5    1.48   76.78   0
  -8  12   4  150.87   20.56   0
  21 -17  -1  141.59   39.56   0
  22 -28  -1    4.05   45.34   0
  22 -19  -1  287.96   43.77   0
  23 -27  -1  173.90   47.33   0
  28 -15   1   74.80   50.77   0
  29 -28   0  106.58   54.28   0
  32 -23   1   24.05   55.49   0
  32 -13   3   75.65   56.78   0
  33 -28   1  -40.65   56.67   0
  35 -24   2   84.35   58.09   0
  36 -32   2  111.42   65.75   0
  36 -29   2   48.64   58.75   0
  37 -23   3   19.53   64.18   0
  37 -18   4   52.19   59.26   0
  38 -37   3   33.91   70.55   0
  41 -32   4    7.92   75.20   0
 -15  -5   2   21.04   27.26   0
  -8  -8   0 3579.63   31.34   0
  -6  -3   0 1888.08   20.22   0
  -5  -2   0  451.89   10.89   0
  -5  10   3 1019.74   22.23   0
  15   1   2  305.71   26.96   0
  17   2   3  189.61   32.34   0
  18  -4   1   82.62   32.72   0
  22  -2   3   77.79   39.13   0
  23 -13   0  684.74   48.51   0
  28 -29   0   89.53   56.82   0
  28 -23   0   22.16   50.29   0
  29 -17   1  784.15   61.52   0
  30 -19   1   53.56   53.44   0
  30 -14   2  114.23   54.94   0
  31 -21   1  257.88   57.36   0
  32 -32   1  237.10   64.37   0
  34 -22   2    2.11   56.97   0
  34 -17   3   34.39   61.31   0
  36 -21   3  273.18   66.45   0
  38 -28   3   57.89   69.94   0
  40 -27   4   29.60   70.36   0
  41 -24   5   65.60   74.74   0
 -12  11   4  194.91   25.76   0
   1  -7  -1   27.64    8.23   0
  17  -7   0   27.57   27.05   0
  20 -10   0  555.47   42.65   0
  22 -25  -1  753.32   53.77   0
  22 -22  -1 1123.36   55.48   0
  24 -15   0  600.13   49.97   0
  24 -10   1 1315.64   56.47   0
  26  -9   2 1607.08   64.58   0
  27 -21   0  340.88   53.29   0
  28 -26   0   80.63   52.38   0
  31 -16   2   57.74   53.97   0
  32 -18   2  484.13   64.39   0
  33 -20   2  109.09   58.39   0
  35 -33   2  -28.04   63.55   0
  35 -27   2  100.76   62.75   0
  35 -19   3   48.33   59.26   0
  38 -34   3   16.97   70.89   0
  38 -31   3  114.86   71.64   0
  39 -20   5   14.11   71.66   0
  40 -22   5  167.91   74.67   0
  42 -29   5   13.23   75.07   0
 -15  -2   2   53.83   27.46   0
  -6   7   2   -5.14   10.65   0
   5  -6  -1 1383.43   22.68   0
   7   5   2 1221.40   20.23   0
  15 -11  -1  522.63   32.14   0
  18 -14  -1  127.24   34.85   0
  20 -27  -1  469.23   50.09   0
  20  -3   2  562.28   40.61   0
  21 -26  -1  128.80   45.97   0
  21 -20  -1  857.14   50.24   0
  21  -7   1 2008.09   57.31   0
  25 -17   0   33.56   44.10   0
  26 -19   0  581.88   54.23   0
  27 -30   0   78.56   53.15   0
  29 -10   3  319.14   57.28   0
  31 -33   1   35.12   57.46   0
  31 -24   1   56.90   57.97   0
  35 -30   2   95.59   59.66   0
  37 -26   3  391.62   71.62   0
  38 -18   5   61.99   68.34   0
  39 -25   4   44.02   71.43   0
  40 -36   4   38.84   72.34   0
  40 -33   4   27.18   74.56   0
  40 -30   4   16.08   72.95   0
  42 -24   6   36.30   80.64   0
 -12  -4   1  474.00   25.77   0
 -12   4   2   64.05   21.14   0
  13   2   2  240.28   23.36   0
  15   3   3  378.37   29.74   0
  21 -23  -1  410.98   47.30   0
  23  -6   2   12.03   38.85   0
  25 -12   1  185.22   45.57   0
  27 -27   0  386.53   55.93   0
  27 -24   0   45.07   49.61   0
  31 -30   1   -9.37   59.67   0
  33 -13   4  172.15   61.32   0
  34 -34   2   36.50   66.00   0
  37 -35   3    0.97   67.45   0
  38 -23   4   46.04   70.77   0
  41 -27   5  -21.65   76.21   0
  41 -22   6   18.24   77.63   0
 -14   7   3  296.82   27.51   0
 -11   5   2  428.15   23.25   0
  11   3   2  173.93   20.35   0
  13 -10  -1   99.60   23.62   0
  15  -6   0  875.71   34.39   0
  16  -3   1  122.66   27.46   0
  21 -12   0  120.48   38.14   0
  26 -22   0  363.33   54.48   0
  26 -14   1   29.99   47.18   0
  27 -11   2  130.32   49.49   0
  30 -12   3  196.15   58.70   0
  31 -27   1   57.64   56.03   0
  34 -15   4  130.41   63.77   0
  36 -19   4   96.76   64.47   0
  37 -32   3   40.62   66.89   0
  37 -29   3   18.25   65.39   0
  37 -21   4   79.60   66.53   0
  39 -37   4   23.44   70.41   0
  39 -28   4   53.38   70.75   0
 -16   5   3  654.91   34.84   0
 -14   2   2  224.08   26.57   0
 -13   8   3  111.81   23.95   0
 -11  12   4  185.95   25.35   0
  -4  -1   0  594.73   10.01   0
   9   4   2  427.96   19.35   0
  16 -13  -1   86.16   28.92   0
  19 -25  -1  687.44   49.78   0
  20 -24  -1   22.83   39.32   0
  20 -21  -1  770.58   48.43   0
  20  -1   3  162.77   38.75   0
  22 -14   0  629.20   48.76   0
  26 -28   0   89.16   52.56   0
  26 -25   0  127.93   52.16   0
  26  -7   3  214.24   50.58   0
  27 -16   1 1124.17   63.26   0
  28 -18   1  594.94   58.98   0
  28 -13   2   84.23   51.69   0
  29 -20   1  927.24   65.76   0
  30 -31   1  -25.08   58.87   0
  34 -31   2   49.43   59.50   0
  34 -28   2   62.80   59.30   0
  35 -22   3  202.95   63.42   0
  35 -17   4  527.98   68.32   0
  36 -36   3   -9.70   68.05   0
  39 -34   4    8.15   71.08   0
  39 -31   4   64.64   71.93   0
  40 -25   5    6.27   73.95   0
  41 -30   5  -13.37   76.70   0
 -10   6   2 1221.58   27.89   0
   7  -7  -1 1034.89   24.05   0
  11  -9  -1 2201.24   40.34   0
  17 -15  -1  608.06   40.53   0
  18 -26  -1  269.08   43.09   0
  18 -17  -1  830.81   45.14   0
  18  -2   2   85.76   34.13   0
  23  -4   3  370.66   46.84   0
  24 -18   0  152.78   45.72   0
  25 -29   0   62.93   52.34   0
  29 -15   2  289.25   58.08   0
  30 -25   1   74.71   55.88   0
  31 -19   2  178.88   61.16   0
  31 -14   3  130.43   58.62   0
  32 -21   2   75.84   57.76   0
  32 -16   3  131.71   61.40   0
  33 -18   3  330.29   66.59   0
  34 -20   3   31.73   62.28   0
  36 -33   3  -20.11   69.17   0
  36 -27   3  118.05   62.88   0
  38 -26   4   27.23   72.75   0
  39 -23   5   47.33   73.72   0
 -14  16   6  407.14   37.38   0
 -12   9   3 1420.99   35.28   0
 -10   1   1  650.63   21.12   0
  -9   2   1  401.87   17.80   0
  -8  -5   0   72.00   13.03   0
  -7  13   4  839.76   27.50   0
  13  -5   0   85.31   21.48   0
  13   4   3  193.60   24.98   0
  14  -2   1  149.11   24.23   0
  19 -22  -1  306.30   41.34   0
  29 -32   1  527.92   64.64   0
  30 -17   2   99.10   55.12   0
  33 -32   2   81.64   63.46   0
  33 -29   2  112.39   64.22   0
  33 -26   2   18.03   60.12   0
  36 -30   3   23.00   64.59   0
  38 -35   4   10.44   73.57   0
  38 -21   5   38.52   70.47   0
  40 -28   5   92.56   78.95   0
 -16  10   4  799.00   37.93   0
 -15   1   2  750.83   32.20   0
 -14  14   5  982.41   40.15   0
 -11   0   1   79.04   18.33   0
 -10  15   5  451.26   30.30   0
  18 -23  -1   64.44   39.05   0
  19 -11   0 1143.14   47.97   0
  23 -11   1  524.68   48.65   0
  25 -26   0  163.91   50.31   0
  30 -10   4   86.45   55.24   0
  35 -25   3  144.81   63.16   0
  35 -15   5  148.10   65.71   0
  36 -17   5   68.69   65.08   0
  37 -24   4  140.78   67.96   0
  37 -19   5   65.44   66.16   0
  38 -32   4  266.36   75.74   0
  38 -29   4  160.67   73.65   0
  40 -34   5  -20.66   78.41   0
  40 -31   5    6.89   79.10   0
  40 -23   6   18.31   78.48   0
 -15  11   4   35.87   27.95   0
 -13  -5   1  189.18   24.77   0
  11  -4   0  891.30   28.10   0
  17 -18  -1  684.96   43.98   0
  24 -27   0   26.65   49.94   0
  24 -21   0  224.02   48.54   0
  25 -10   2   68.64   46.32   0
  28 -21   1   37.85   52.46   0
  29 -29   1  568.75   63.39   0
  29 -26   1  126.71   56.14   0
  31 -12   4  576.59   67.60   0
  32 -33   2   45.47   61.64   0
  32 -24   2  223.09   61.75   0
  35 -34   3   31.94   66.55   0
  36 -22   4  160.67   68.59   0
  37 -36   4    1.83   72.66   0
  39 -26   5   22.21   76.37   0
 -12  -1   1  107.67   20.73   0
   0 -14  -1 1073.63   19.62   0
  11   5   3   98.26   20.82   0
  16 -16  -1 1749.79   50.61   0
  17 -21  -1  133.99   38.52   0
  17  -5   1 2731.83   55.55   0
  20 -13   0  106.56   37.88   0
  23 -28   0    0.69   49.17   0
  24 -24   0  187.69   48.71   0
  27 -19   1   95.66   51.19   0
  28 -30   1   67.65   57.86   0
  28 -11   3  175.91   55.50   0
  31 -22   2  214.16   62.46   0
  32 -30   2  -11.13   59.96   0
  34 -35   3   10.78   69.51   0
  34 -23   3  108.52   62.31   0
  35 -31   3   69.32   62.87   0
  35 -28   3    6.99   60.09   0
  35 -20   4  225.72   66.41   0
  37 -27   4  184.38   72.66   0
  38 -19   6  -27.63   72.75   0
  39 -21   6  115.39   75.24   0
  41 -28   6   99.73   81.36   0
  41 -23   7  -12.58   81.26   0
 -16   0   2  226.69   29.48   0
 -14  12   4 1227.42   39.93   0
 -11  10   3  563.23   26.61   0
  -9  -9   0 4250.78   36.25   0
   7  -2   0  606.48   18.44   0
   9  -3   0 1951.01   32.26   0
  16 -22  -1   12.06   36.21   0
  18   0   3  662.65   40.63   0
  24  -6   3 1012.78   56.88   0
  26 -12   2  447.08   54.93   0
  27 -31   1    6.21   56.79   0
  28 -24   1  129.90   54.93   0
  32 -14   4  354.48   65.32   0
  33 -21   3  276.01   64.27   0
  33 -16   4  284.41   66.88   0
  34 -18   4  117.33   65.79   0
  37 -33   4   39.36   72.33   0
  37 -30   4   54.15   72.50   0
  38 -24   5   13.85   74.84   0
  39 -35   5   -2.47   75.14   0
  39 -29   5  108.78   78.08   0
  40 -21   7    6.05   79.91   0
 -13  15   5  701.30   36.48   0
  10 -10  -1 2384.96   40.73   0
  13 -13  -1   70.44   24.60   0
  15 -23  -1   24.69   36.85   0
  17 -10   0   53.45   32.71   0
  21  -3   3  880.61   49.17   0
  22  -7   2   60.45   40.23   0
  23 -25   0   56.07   47.66   0
  23 -22   0  716.90   54.13   0
  27 -14   2  173.12   52.88   0
  29 -18   2  269.75   59.69   0
  29 -13   3   39.88   54.46   0
  30 -15   3  409.19   63.22   0
  31 -31   2  121.50   61.88   0
  32 -19   3  122.09   60.21   0
  34 -32   3  100.29   67.47   0
  34 -26   3  350.48   67.38   0
  36 -25   4  314.76   72.33   0
  39 -32   5   19.55   74.48   0
  40 -26   6  -21.95   77.07   0
   0 -11  -1  103.38   10.91   0
   8  -9  -1 1498.22   30.56   0
  14 -15  -1  972.10   38.08   0
  14  -7   0   56.80   23.94   0
  15 -20  -1  204.88   36.65   0
  15 -17  -1  640.30   37.03   0
  19  -4   2    8.41   35.16   0
  21 -10   1   16.71   38.92   0
  27 -22   1  136.29   52.95   0
  28 -16   2  430.58   57.97   0
  31 -28   2  151.01   61.51   0
  31 -17   3  208.81   59.96   0
  34 -29   3  -14.71   61.05   0
  36 -34   4   20.39   73.47   0
  37 -22   5  -26.64   66.45   0
  38 -36   5   -0.55   75.52   0
  -9  -6   0  910.38   21.88   0
  -7   4   1  680.70   17.57   0
  13 -22  -1  -11.65   33.25   0
  14 -21  -1 1574.23   49.41   0
  22 -26   0  376.34   50.55   0
  22 -20   0   17.96   42.55   0
  26 -20   1  387.99   56.76   0
  27 -28   1  112.21   54.75   0
  27 -25   1   23.28   52.22   0
  28  -9   4  318.18   58.00   0
  30 -32   2   37.53   60.50   0
  30 -23   2  623.27   68.39   0
  33 -33   3  336.45   72.01   0
  35 -23   4  319.02   71.50   0
  36 -31   4   37.63   71.79   0
  36 -28   4   12.76   65.06   0
  36 -20   5  183.17   67.22   0
  39 -24   6  119.04   78.50   0
  40 -29   6   21.89   80.28   0
  41 -26   7   -1.09   81.76   0
 -14   5   2  154.01   25.21   0
 -13  13   4 1833.68   42.80   0
  -8   8   2 7243.40   53.94   0
  -1  13   4 2369.30   27.01   0
  11 -12  -1  834.79   30.94   0
  14 -18  -1  124.54   31.00   0
  15  -4   1  536.69   32.54   0
  18 -12   0 2356.61   58.45   0
  18  -7   1   68.12   34.56   0
  19 -14   0   -0.13   37.42   0
  21 -27   0  346.44   50.76   0
  21 -18   0  789.79   50.84   0
  22 -23   0  662.14   52.79   0
  22 -12   1 1267.88   55.56   0
  23  -9   2   75.66   43.21   0
  25 -18   1  299.11   53.20   0
  26 -29   1  119.91   57.04   0
  30 -29   2   67.93   61.61   0
  33 -14   5  158.27   65.11   0
  34 -16   5  668.55   75.83   0
  35 -18   5  437.69   70.59   0
  37 -37   5   10.71   74.40   0
  38 -33   5   49.80   74.84   0
  38 -30   5   -7.40   74.85   0
  38 -22   6   45.92   76.31   0
  40 -32   6    9.68   78.68   0
 -15   4   2  327.46   27.27   0
 -15   9   3  966.40   36.06   0
 -13   6   2  821.97   29.95   0
 -10  11   3  540.50   25.22   0
  11 -21  -1   -3.38   32.22   0
  12 -14  -1  194.38   26.85   0
  13 -19  -1  158.00   31.68   0
  13 -16  -1  149.05   28.41   0
  20 -16   0  461.62   44.04   0
  23 -14   1  365.98   47.51   0
  24 -16   1  240.39   48.38   0
  25 -30   1   82.80   55.65   0
  26 -23   1  135.60   53.95   0
  29 -21   2  521.58   63.45   0
  29 -11   4  167.63   57.21   0
  30 -26   2  162.41   60.80   0
  32 -22   3  229.53   64.16   0
  33 -30   3  129.51   63.86   0
  33 -27   3   79.27   62.43   0
  34 -21   4   48.22   63.48   0
  37 -20   6   79.81   73.31   0
  39 -27   6  205.37   82.47   0
  40 -24   7  128.92   82.27   0
 -12   7   2 1029.85   31.14   0
 -12  16   5 1302.97   40.56   0
  -9  14   4  699.53   29.38   0
   1 -10  -1  729.26   15.94   0
   3 -17  -1  126.46   21.47   0
   9 -11  -1 2223.91   39.17   0
   9   8   4  404.16   21.93   0
  12 -20  -1  185.23   31.16   0
  12  -6   0  676.83   28.31   0
  15  -9   0  986.29   38.00   0
  16   1   3  286.80   30.86   0
  21 -24   0  274.10   46.66   0
  21 -21   0  279.57   45.73   0
  22  -5   3  965.02   52.85   0
  24 -11   2   29.21   45.83   0
  26 -26   1   70.21   52.42   0
  26 -10   3  683.60   58.29   0
  28 -19   2   22.40   55.56   0
  30 -13   4  694.33   68.04   0
  32 -17   4   36.61   63.45   0
  33 -19   4  -15.58   62.46   0
  35 -32   4   -5.66   67.40   0
  35 -29   4   37.38   66.34   0
  36 -18   6  185.63   70.36   0
  37 -34   5   31.19   77.30   0
  39 -22   7   93.78   81.08   0
 -14  -3   1  100.92   24.88   0
 -14  10   3  482.03   30.08   0
   2  -9  -1  416.91   14.40   0
   5  -9  -1 1257.07   24.72   0
   7 -10  -1  587.83   23.12   0
  12 -17  -1 2655.90   51.40   0
  20 -25   0  136.41   45.92   0
  20  -6   2  427.03   41.85   0
  25 -21   1  585.41   58.82   0
  25 -13   2 1222.41   63.62   0
  25  -6   4  560.75   55.38   0
  27 -12   3  615.70   60.41   0
  29 -30   2   70.46   61.21   0
  30 -18   3  356.32   64.64   0
  31 -15   4  299.23   62.45   0
  32 -31   3    4.52   63.21   0
  35 -16   6   36.39   65.72   0
  36 -23   5  359.45   74.32   0
  37 -31   5   10.59   73.13   0
  38 -20   7   11.09   78.46   0
  39 -33   6   31.89   78.65   0
  39 -30   6    6.55   76.99   0
  40 -27   7  335.03   90.38   0
 -17   2   2   59.42   29.78   0
 -12  14   4 1033.43   35.82   0
   1 -13  -1  111.93   14.19   0
  10 -13  -1   87.60   22.31   0
  11 -18  -1    5.65   26.75   0
  11 -15  -1  469.63   29.39   0
  16 -11   0 2075.72   50.73   0
  19 -26   0  449.55   49.22   0
  19  -2   3  178.89   36.70   0
  25 -27   1   20.51   51.23   0
  28 -31   2  177.95   62.75   0
  28 -14   3   15.53   52.56   0
  29 -27   2  333.50   62.59   0
  29 -16   3  402.77   61.20   0
  32 -28   3   51.05   64.38   0
  34 -33   4   52.62   70.77   0
  34 -24   4  233.30   67.89   0
  35 -21   5  -16.12   67.22   0
  36 -35   5   30.85   76.07   0
  38 -37   6   11.69   75.64   0
  38 -25   6   26.10   77.31   0
 -11   3   1   79.66   17.76   0
   2 -15  -1  276.04   19.23   0
   5 -18  -1  199.77   24.38   0
   7 -19  -1  172.19   27.22   0
  10 -19  -1  448.71   31.81   0
  10  -5   0 1452.15   32.44   0
  13  -3   1  107.96   23.96   0
  20 -22   0   -4.45   40.67   0
  24 -28   1   93.18   54.86   0
  24 -19   1   21.24   47.28   0
  31 -32   3   30.33   62.72   0
  31 -23   3   -7.00   59.33   0
  34 -30   4   80.84   66.71   0
  34 -27   4   66.81   64.59   0
  34 -19   5  142.29   68.84   0
  37 -23   6    2.32   75.73   0
  38 -34   6   25.94   80.50   0
  38 -28   6   10.79   78.89   0
  40 -30   7   19.33   83.30   0
 -13   1   1   78.20   21.73   0
 -10  -7   0   31.20   17.63   0
  -8  -2   0 1678.48   23.88   0
  12   1   2  146.03   22.81   0
  22  -3   4  322.68   47.11   0
  23 -29   1  491.21   59.28   0
  23 -17   1  102.73   45.95   0
  23  -7   3  215.09   46.14   0
  28 -28   2  266.90   60.43   0
  30 -11   5  201.26   61.50   0
  31 -13   5  131.63   63.52   0
  33 -34   4   16.82   71.31   0
  33 -22   4  115.89   64.95   0
  33 -17   5   74.36   67.98   0
  35 -36   5   -9.78   74.75   0
  36 -32   5   11.08   73.86   0
  36 -29   5   27.12   70.61   0
  38 -31   6   33.61   76.97   0
  39 -25   7   59.92   81.11   0
 -10   4   1 1736.57   30.42   0
  -9  -3   0  860.40   20.68   0
  -9  12   3 1686.44   33.85   0
   4 -10  -1 1788.08   27.25   0
   6 -11  -1  395.22   20.76   0
   8 -18  -1  880.37   33.78   0
   9 -17  -1 1407.07   37.97   0
   9 -14  -1  264.80   23.65   0
  19   0   4  155.11   39.41   0
  22 -15   1  828.07   52.72   0
  24 -25   1  433.07   55.25   0
  24 -22   1   68.37   48.96   0
  28 -25   2   84.51   56.83   0
  30 -21   3  282.15   62.48   0
  31 -29   3   11.64   62.35   0
  31 -26   3  251.43   64.43   0
  32 -20   4  692.92   71.90   0
  32 -15   5  190.49   64.23   0
  35 -24   5  109.16   71.91   0
  36 -21   6   19.32   71.58   0
 -15  -4   1  327.98   29.21   0
  -7   9   2 1187.45   24.54   0
   4 -16  -1  522.49   24.62   0
  14   2   3  382.41   28.69   0
  18 -24   0  164.04   44.62   0
  22 -10   2  156.32   44.58   0
  24  -9   3 1170.35   60.84   0
  27 -10   4   35.36   53.36   0
  31 -18   4  351.99   67.79   0
  33 -31   4    8.89   63.63   0
  35 -33   5    5.82   75.40   0
  35 -19   6   29.87   69.48   0
  37 -26   6  138.25   78.05   0
  38 -23   7  102.88   80.22   0
  39 -31   7   -4.10   83.54   0
  39 -28   7   74.35   80.61   0
  -3  14   4   71.04   16.87   0
   2 -12  -1   54.43   13.55   0
   3 -11  -1   73.71   14.09   0
   7 -16  -1  108.38   22.49   0
   7 -13  -1    5.35   17.92   0
   8 -15  -1  667.75   28.06   0
   8  -4   0   -3.92   14.40   0
  14 -10   0   92.74   27.13   0
  17 -25   0   73.84   43.01   0
  18 -18   0 8892.78  105.23   0
  18  -5   2  418.13   40.53   0
  23 -26   1  113.12   51.91   0
  23 -20   1  259.41   49.88   0
  25 -16   2  313.80   54.72   0
  26 -18   2 1270.83   67.77   0
  28 -12   4    9.01   56.20   0
  29 -19   3   15.59   57.56   0
  29 -14   4  129.60   60.51   0
  30 -30   3  226.79   66.92   0
  30 -24   3   64.56   63.11   0
  30 -16   4  186.72   64.05   0
  34 -22   5  491.87   75.67   0
  35 -30   5  240.70   76.05   0
  35 -27   5  117.06   68.29   0
  37 -32   6   25.83   76.96   0
  37 -29   6  131.26   80.86   0
  39 -23   8  113.99   85.75   0
 -17  10   3  368.19   32.34   0
 -16   6   2  741.92   34.50   0
 -14  17   5  536.65   36.77   0
 -12  12   3  131.38   23.70   0
 -10  -4   0   78.86   16.06   0
 -10   9   2 1508.89   30.99   0
   5 -15  -1  249.40   21.51   0
   5 -12  -1  259.40   18.72   0
   6 -14  -1  608.08   24.87   0
  11  -2   1 2456.53   40.32   0
  15  -2   2  240.86   28.71   0
  17 -16   0    6.61   36.01   0
  23 -23   1  103.87   48.71   0
  23  -5   4 1289.60   60.82   0
  24 -14   2  425.64   52.09   0
  25 -11   3   69.23   50.10   0
  26 -30   2  198.40   59.54   0
  26 -13   3  504.05   59.41   0
  27 -15   3 1327.25   72.74   0
  28 -17   3  277.22   59.45   0
  30 -27   3  305.57   66.09   0
  32 -32   4  357.62   74.83   0
  32 -13   6  -43.08   64.82   0
  33 -15   6  365.25   74.01   0
  36 -36   6    4.57   76.61   0
  36 -24   6  387.08   83.14   0
  38 -35   7  -15.38   84.01   0
  38 -26   7   17.07   83.18   0
  40 -23   9   61.39   92.19   0
 -17   5   2   37.63   28.29   0
 -15  -1   1  171.45   26.76   0
 -15   7   2  744.83   32.33   0
 -11  15   4   37.20   24.60   0
  -9   5   1 1478.09   27.15   0
  -8  15   4  263.23   24.84   0
   4 -13  -1    8.62   15.98   0
  11  -7   0  972.18   30.89   0
  14   4   4  966.05   38.24   0
  16 -14   0  157.90   32.58   0
  17 -22   0  155.83   41.38   0
  22 -27   1  137.26   50.51   0
  22 -18   1  192.91   46.54   0
  25 -31   2  135.07   60.35   0
  26 -21   2  173.37   56.73   0
  27  -8   5   86.54   56.83   0
  29 -31   3   16.84   63.22   0
  33 -20   5  261.09   71.94   0
  34 -34   5  281.04   77.60   0
  36 -19   7   26.98   70.51   0
  38 -21   8   10.32   80.61   0
 -16  11   3   82.37   28.26   0
 -14   8   2  970.02   33.17   0
  10   2   2 1198.88   29.13   0
  14  -5   1  282.71   27.31   0
  17 -19   0  389.68   41.99   0
  18 -10   1  909.33   46.33   0
  21 -28   1   20.37   49.35   0
  21 -16   1    3.53   41.70   0
  26 -27   2  142.61   57.30   0
  28 -32   3   42.46   64.22   0
  29 -22   3  210.36   62.03   0
  31 -33   4   41.38   69.08   0
  31 -21   4  225.99   67.53   0
  32 -29   4  270.81   69.14   0
  32 -26   4   63.05   65.37   0
  32 -18   5  125.79   69.28   0
  33 -35   5   41.19   75.16   0
  34 -31   5   69.95   72.86   0
  34 -25   5  354.12   72.92   0
  35 -22   6  143.49   74.08   0
  35 -17   7   94.94   67.97   0
  36 -33   6   76.09   78.74   0
  36 -27   6   88.69   75.45   0
  37 -19   8   86.17   80.75   0
  38 -32   7   12.77   82.00   0
  38 -29   7   17.59   81.13   0
  39 -26   8   56.37   86.71   0
 -14  15   4  216.83   30.49   0
   6  -3   0  333.75   14.99   0
  15 -24   0  589.75   48.63   0
  16 -23   0   35.63   40.43   0
  19 -12   1  260.79   40.83   0
  19  -7   2  603.56   44.77   0
  20  -2   4 1728.11   59.47   0
  21  -6   3  319.71   44.35   0
  22 -21   1  594.59   53.69   0
  25 -19   2  129.79   54.22   0
  26 -24   2  633.26   62.31   0
  28 -10   5  162.68   59.21   0
  29 -28   3   81.49   61.60   0
  29 -25   3   83.03   60.90   0
  31 -16   5  293.24   69.47   0
  34 -28   5   91.49   66.91   0
  36 -30   6   45.44   75.87   0
  37 -36   7   -9.21   79.68   0
  37 -24   7   11.78   79.84   0
  39 -29   8   40.08   87.56   0
 -15  12   3 1049.94   37.59   0
  16 -17   0    2.80   35.05   0
  17   1   4 1500.45   51.18   0
  25 -28   2   69.31   58.76   0
  28 -20   3  155.67   59.38   0
  29 -12   5  157.34   62.05   0
  30 -19   4    8.86   60.93   0
  30 -14   5  269.81   66.61   0
  31 -30   4  237.01   70.54   0
  33 -23   5   16.73   67.68   0
  34 -20   6  337.72   75.81   0
  35 -34   6   47.44   80.01   0
  38 -24   8  155.46   87.25   0
 -14   3   1 1325.48   34.61   0
 -13   9   2  347.08   26.06   0
 -11  -5   0 2041.88   32.59   0
  12   3   3 1348.67   34.45   0
  16 -20   0  536.07   43.08   0
  20  -9   2  617.67   47.44   0
  21 -25   1  551.72   52.95   0
  21 -19   1  357.59   48.50   0
  22  -8   3   64.00   45.90   0
  24 -29   2  170.11   59.51   0
  24 -17   2  214.88   51.37   0
  25 -25   2  601.19   63.75   0
  25 -22   2    2.98   53.92   0
  25  -9   4  751.65   61.10   0
  27 -18   3  428.74   63.57   0
  28 -29   3   69.12   61.08   0
  29 -17   4  794.26   72.78   0
  33 -32   5   36.14   69.04   0
  35 -25   6  314.07   76.86   0
  36 -37   7    6.11   78.22   0
  36 -22   7  175.96   78.23   0
  37 -30   7   25.23   79.92   0
  37 -27   7   24.75   79.41   0
  39 -24   9  -23.98   88.68   0
 -13   4   1    7.26   19.94   0
 -11  13   3  305.50   24.91   0
  -8  13   3  108.25   18.82   0
   9  -6   0 1690.73   33.25   0
  15 -21   0  438.49   43.98   0
  15 -15   0 3022.17   59.94   0
  16  -4   2  278.22   32.70   0
  21 -22   1  520.98   51.99   0
  23 -15   2  459.94   52.53   0
  26 -11   4  332.55   58.46   0
  27 -13   4  229.02   59.54   0
  28 -15   4  144.95   61.49   0
  32 -21   5   84.24   69.60   0
  33 -29   5  295.74   71.26   0
  33 -26   5   32.78   66.62   0
  33 -18   6  211.46   70.31   0
  34 -35   6   36.87   78.52   0
  35 -31   6  106.58   78.06   0
  35 -28   6   61.58   74.26   0
  37 -22   8  -10.35   82.57   0
  38 -27   8   15.31   86.61   0
  -8   6   1 1623.49   26.88   0
  13  -1   2  123.33   25.08   0
  15 -18   0 2892.88   62.24   0
  19 -27   1  102.07   48.28   0
  23 -10   3  440.79   52.39   0
  24 -12   3  494.80   56.36   0
  27 -30   3  330.27   66.00   0
  30 -22   4   63.83   62.91   0
  30 -12   6   27.46   63.20   0
  31 -14   6  285.07   70.33   0
  32 -33   5   76.67   71.29   0
  32 -16   6  175.67   68.80   0
  34 -23   6   74.11   73.48   0
  36 -34   7   44.56   80.30   0
  38 -33   8   -7.73   84.75   0
  38 -30   8   -3.36   85.02   0
  38 -22   9  -36.44   86.36   0
 -16   1   1  197.89   28.41   0
 -13  16   4  406.50   31.81   0
 -10  16   4  826.32   32.78   0
  12  -4   1  182.55   23.96   0
  13 -23   0  528.20   43.26   0
  14 -22   0  631.55   44.53   0
  16  -9   1  159.09   30.82   0
  20 -23   1  294.14   49.82   0
  24 -26   2  745.16   63.82   0
  26 -31   3  206.20   65.45   0
  27 -21   3  444.25   63.07   0
  29 -32   4  277.09   71.80   0
  30 -28   4  129.63   65.58   0
  31 -19   5   74.61   67.68   0
  34 -32   6   48.37   77.45   0
  34 -18   7   60.79   72.66   0
  36 -31   7  169.21   85.38   0
  36 -20   8  357.92   86.49   0
 -17   8   2 1342.78   41.85   0
 -10  -1   0 1236.90   25.36   0
  -6  10   2 1495.17   25.68   0
  17 -11   1 1641.57   52.91   0
  18 -13   1  197.81   40.23   0
  20 -20   1  356.70   47.88   0
  24 -23   2  327.68   56.34   0
  25  -7   5  -27.25   53.54   0
  27 -27   3  734.07   70.21   0
  27 -24   3  799.59   71.67   0
  31 -34   5    6.17   71.02   0
  32 -30   5   27.31   67.11   0
  32 -27   5   91.04   71.06   0
  32 -24   5   90.77   68.08   0
  33 -16   7   17.11   71.95   0
  34 -29   6   27.14   74.21   0
  35 -35   7    5.75   81.55   0
  37 -34   8   52.91   87.99   0
  37 -25   8   91.73   83.69   0
  37 -20   9  176.31   88.29   0
 -12  -6   0 2311.13   36.66   0
 -11  -2   0  463.59   20.93   0
  -9   0   0 3811.30   37.00   0
  -5   1   0  577.31   12.34   0
  10  -8   0 1946.08   38.42   0
  12   5   4 1750.91   39.95   0
  14 -19   0   27.28   31.66   0
  14 -16   0  187.59   30.89   0
  19 -24   1   32.35   45.38   0
  19  -5   3   16.16   39.33   0
  23 -27   2  281.18   56.58   0
  23 -18   2   73.59   48.90   0
  28 -33   4   88.92   65.82   0
  30 -17   5  497.35   70.27   0
  32 -14   7  388.74   76.35   0
  33 -21   6   83.63   69.13   0
  35 -23   7  131.35   77.21   0
  35 -18   8  231.59   77.15   0
  37 -31   8   34.50   87.06   0
  37 -28   8    8.89   85.73   0
 -16   9   2  784.97   33.54   0
  13 -14   0  211.17   29.25   0
  19 -18   1  756.51   50.53   0
  22 -28   2  197.82   57.45   0
  22  -6   4 1851.51   67.33   0
  26 -28   3  269.66   64.55   0
  26 -19   3  237.92   57.43   0
  26  -9   5  142.89   56.54   0
  27 -11   5  176.95   59.69   0
  28 -18   4  256.00   62.89   0
  28 -13   5  211.47   63.68   0
  29 -29   4  352.71   70.26   0
  29 -23   4   46.92   62.03   0
  29 -15   5   27.88   60.96   0
  31 -31   5    3.14   69.91   0
  31 -22   5  174.62   70.68   0
  33 -33   6  233.27   81.16   0
  34 -36   7  -35.15   79.58   0
  35 -32   7  115.08   84.53   0
 -12  -3   0  164.31   21.32   0
  -8   1   0 1048.13   20.96   0
   7  -5   0  493.72   19.58   0
  11 -10   0 1309.44   36.42   0
  12 -12   0 2411.86   48.21   0
  13 -20   0  118.88   33.15   0
  17 -26   1  203.28   48.24   0
  18  -8   2 1780.94   57.20   0
  18  -1   4 1452.41   52.90   0
  19 -21   1  303.78   46.15   0
  21 -29   2  457.85   60.06   0
  22 -16   2  614.61   53.72   0
  23 -24   2  316.51   55.35   0
  29 -26   4   59.86   64.14   0
  32 -19   6   -8.07   69.32   0
  33 -24   6  507.69   78.64   0
  35 -29   7    7.92   78.34   0
  36 -35   8   24.58   85.64   0
  11 -22   0  135.43   34.88   0
  12 -21   0  105.46   35.58   0
  13 -17   0  759.88   38.93   0
  13  -6   1   -6.07   22.99   0
  15   2   4  282.92   34.22   0
  19 -10   2  429.95   45.63   0
  20  -7   3   27.72   40.89   0
  21 -14   2   15.16   43.48   0
  23  -8   4  120.01   49.52   0
  25 -29   3   55.49   61.23   0
  26 -25   3  179.18   60.18   0
  26 -22   3  127.69   57.43   0
  26 -14   4  270.63   60.84   0
  28 -30   4   98.13   66.34   0
  30 -32   5   30.40   70.59   0
  32 -34   6   31.32   75.50   0
  33 -30   6   77.29   69.95   0
  36 -32   8   26.88   87.25   0
 -16   4   1  452.82   30.53   0
 -15   5   1  240.72   27.05   0
   7   0   1 1177.77   23.47   0
  18 -22   1  217.87   46.03   0
  21  -9   3  569.90   51.13   0
  22 -25   2   28.80   51.88   0
  24 -15   3  277.69   54.44   0
  25 -12   4  493.14   60.73   0
  28 -21   4  258.72   64.87   0
  30 -15   6  330.96   72.55   0
  33 -19   7   22.90   73.85   0
  34 -33   7   28.37   80.83   0
  35 -36   8  -36.84   83.24   0
  35 -21   8   65.99   78.29   0
  36 -29   8   20.52   83.09   0
 -17   3   1  133.77   29.46   0
 -16  14   3  315.01   32.16   0
 -14   6   1  589.44   29.63   0
 -10   7   1  571.55   22.23   0
  -8  11   2 1558.42   29.98   0
  -7   7   1 1069.69   22.18   0
  11   0   2 2112.33   39.32   0
  12 -18   0 2648.37   55.85   0
  16  -2   3  338.65   34.46   0
  17 -14   1  102.72   38.70   0
  18 -19   1  744.48   50.13   0
  22 -22   2  376.62   55.89   0
  22 -19   2  104.89   48.24   0
  22 -11   3  191.03   47.18   0
  22  -4   5  285.20   50.52   0
  24 -30   3   71.80   58.67   0
  25 -20   3  417.98   59.99   0
  27 -31   4  325.31   69.54   0
  27  -9   6   15.59   58.89   0
  28 -27   4   92.83   64.53   0
  28 -11   6  327.19   66.44   0
  29 -33   5  278.43   74.91   0
  29 -13   6   88.06   66.14   0
  32 -31   6   14.34   69.35   0
  34 -30   7   -3.25   80.10   0
  34 -24   7  164.33   76.22   0
  37 -32   9   15.02   88.60   0
  37 -29   9   92.71   93.76   0
 -14  11   2  169.36   26.25   0
 -13  -4   0  637.21   27.78   0
  -1   9   2 2490.51   20.78   0
  10  -3   1  588.97   25.41   0
  12 -15   0  189.94   28.11   0
  15 -10   1  264.82   32.56   0
  17 -23   1  107.30   44.23   0
  19  -3   4  506.97   47.14   0
  21 -26   2  146.05   52.56   0
  25 -26   3  162.43   58.63   0
  25 -23   3  148.13   57.43   0
  26 -32   4   65.35   65.65   0
  27 -19   4  119.19   63.11   0
  30 -29   5  200.57   69.66   0
  30 -26   5   48.74   70.12   0
  30 -23   5   99.74   68.11   0
  32 -25   6  162.02   71.98   0
  32 -17   7   22.25   69.94   0
  33 -34   7  -15.09   77.96   0
  34 -27   7  207.36   78.32   0
  34 -19   8  123.96   74.75   0
  35 -33   8   57.36   86.98   0
   9 -21   0  156.24   33.83   0
  13   1   3  671.17   32.81   0
  23  -6   5 1371.75   67.25   0
  27 -28   4   64.01   65.11   0
  31 -32   6  -27.40   73.78   0
  31 -20   6   29.64   68.41   0
  35 -19   9   79.92   83.80   0
 -13   7   1   -3.88   21.24   0
 -12   0   0 2616.65   38.93   0
 -11   1   0 1418.83   29.32   0
   0   5   1   34.11    3.48   0
  15 -25   1  218.85   47.53   0
  17 -20   1 1683.58   60.33   0
  20 -27   2  175.01   51.52   0
  21 -23   2  219.61   52.52   0
  24 -18   3  221.88   54.81   0
  27 -22   4  103.66   64.58   0
  27 -14   5  189.37   63.69   0
  29 -30   5  110.30   69.81   0
  30 -13   7   70.71   69.64   0
  33 -31   7   -8.50   78.97   0
  34 -17   9  270.51   84.43   0
  35 -30   8   68.80   83.91   0
  35 -27   8   32.99   82.92   0
  36 -33   9   23.70   90.03   0
   5  -4   0  663.74   17.52   0
  11 -16   0 2209.01   48.80   0
  17  -4   3  167.18   38.60   0
  20 -15   2   31.12   43.25   0
  20  -5   4  605.79   50.82   0
  21 -20   2  720.60   56.88   0
  25 -10   5  103.62   56.15   0
  26 -12   5   14.98   57.91   0
  27 -25   4  617.06   71.72   0
  30 -33   6   76.54   76.05   0
  31 -29   6   46.37   72.97   0
  33 -28   7  234.14   80.00   0
  34 -34   8   31.00   83.70   0
  36 -30   9   60.58   88.17   0
 -17  11   2  179.34   30.01   0
 -13  12   2  115.56   25.73   0
  16 -15   1  168.22   38.42   0
  16  -7   2  890.21   42.24   0
  19 -13   2  497.90   47.28   0
  19  -1   5  116.06   44.82   0
  23 -28   3  535.50   64.76   0
  23 -16   3  267.27   53.88   0
  24 -24   3 1763.46   78.05   0
  26 -29   4   37.52   62.67   0
  28 -31   5  261.61   75.57   0
  29 -27   5   35.74   67.78   0
  29 -24   5   91.75   67.93   0
  31 -26   6   16.18   69.89   0
 -14  -5   0   20.63   23.76   0
 -14  -2   0  137.77   25.46   0
 -12   8   1  139.82   22.03   0
 -10   2   0 1565.07   28.34   0
  10 -17   0   17.76   27.16   0
  11  -5   1  364.61   25.12   0
  16 -21   1    7.19   40.57   0
  16   0   4  245.74   38.06   0
  17  -9   2 1830.96   57.23   0
  18 -11   2 1696.63   58.37   0
  18  -6   3  187.47   42.29   0
  20 -24   2  681.79   56.55   0
  21  -7   4   52.82   46.86   0
  22 -29   3  201.74   61.04   0
  22 -14   3  275.60   53.06   0
  24 -13   4  416.77   59.73   0
  25 -30   4  219.76   68.37   0
  26 -20   4  231.16   61.95   0
  28 -19   5  -38.83   62.97   0
  29 -34   6   -3.58   73.58   0
  32 -32   7  110.88   79.00   0
  33 -35   8   13.38   82.21   0
  34 -31   8   62.99   83.28   0
  34 -28   8   79.14   85.96   0
 -18   5   1  207.00   30.96   0
 -17   6   1 1685.18   43.59   0
 -16  12   2  261.09   29.91   0
  -9  15   3 1031.40   32.14   0
   7 -20   0  106.35   30.80   0
  10 -14   0   72.66   24.99   0
  10   6   4  909.37   30.34   0
  16 -18   1 1720.55   58.13   0
  20 -18   2  408.09   50.68   0
  22  -9   4    0.76   48.35   0
  23 -25   3  119.51   58.47   0
  23 -11   4  429.81   57.21   0
  24  -6   6  167.72   57.69   0
  26 -26   4  108.53   62.77   0
  26 -23   4  120.17   64.44   0
  27 -32   5  171.94   69.22   0
  28 -14   6  115.88   67.43   0
  30 -30   6   -5.54   69.57   0
  31 -18   7  163.04   74.30   0
  32 -23   7   33.29   71.59   0
  33 -20   8   55.38   74.99   0
 -16   7   1  130.66   26.59   0
   8 -19   0 1178.00   41.45   0
   9 -18   0 4070.42   60.71   0
  12  -7   1  316.16   27.54   0
  19 -25   2   65.56   47.14   0
  19  -8   3 1378.11   57.31   0
  20 -10   3   26.07   44.19   0
  23 -19   3   69.39   52.38   0
  24 -31   4  291.64   66.67   0
  25  -8   6  102.40   60.49   0
  26 -10   6  466.85   68.68   0
  27 -12   6  512.11   70.44   0
  28 -28   5   31.43   65.83   0
  28 -22   5   82.51   65.13   0
  31 -33   7   44.89   78.44   0
  32 -29   7   41.37   71.62   0
  33 -32   8   63.01   86.04   0
  34 -35   9   32.23   86.23   0
  34 -20   9  117.75   82.32   0
  36 -31  10   -2.77   94.93   0
   9 -12   0  999.44   33.02   0
  13 -24   1  630.66   49.84   0
  13  -9   1   38.13   26.19   0
  13   3   4  433.57   32.87   0
  14 -23   1  323.52   45.35   0
  14 -11   1 1459.13   45.38   0
  19 -16   2  411.19   49.68   0
  25 -27   4  535.34   71.13   0
  25 -18   4  138.37   59.33   0
  28 -25   5  265.64   69.89   0
  29 -31   6   19.53   73.87   0
  30 -27   6    4.19   70.26   0
  30 -16   7  144.32   71.60   0
  32 -18   8   21.70   72.76   0
  33 -36   9  -13.59   86.70   0
 -15  -3   0 2809.28   46.34   0
  -9   3   0 1787.66   28.62   0
   5   1   1 1599.64   21.71   0
   6  -6   0 3222.40   37.05   0
  15 -16   1  156.65   34.88   0
  19 -22   2   76.09   48.16   0
  22 -26   3  143.05   55.58   0
  22 -17   3  292.37   53.50   0
  27 -29   5   36.45   67.25   0
  29 -19   6    7.60   66.61   0
  30 -34   7   29.59   78.76   0
  31 -30   7   21.97   74.09   0
  33 -29   8   33.61   82.03   0
  33 -26   8   56.68   77.11   0
  34 -32   9  104.75   88.26   0
 -15  13   2  185.61   28.58   0
 -14   1   0  226.59   24.78   0
 -12  13   2   94.32   24.66   0
  -7  12   2 1016.14   26.39   0
   9   1   2 1647.20   32.44   0
  17  -2   4  312.02   42.82   0
  21 -27   3  393.84   62.39   0
  21  -5   5  109.69   51.11   0
  25 -24   4  434.35   66.65   0
  25 -21   4  208.90   61.60   0
  32 -33   8   57.21   82.13   0
  35 -32  10  -17.94   93.47   0
 -15   0   0 2828.63   46.76   0
 -14   9   1  286.42   26.53   0
 -12   3   0 1002.76   28.74   0
 -11  16   3   94.60   25.54   0
  -6   8   1 1575.79   24.97   0
   7  -8   0 1300.51   29.10   0
   8   5   3  130.14   18.97   0
  13  -4   2  334.03   29.68   0
  22 -23   3  345.39   57.67   0
  22 -20   3  417.98   57.54   0
  25 -13   5  525.21   63.80   0
  26 -30   5   62.38   69.74   0
  27 -26   5  221.85   69.08   0
  27 -23   5   71.42   68.31   0
  27 -10   7  719.02   75.60   0
  29 -28   6   99.81   72.32   0
  31 -27   7   37.49   72.97   0
   5 -19   0   29.59   26.96   0
   8 -16   0 3742.44   55.05   0
  15  -3   3 1415.87   46.90   0
  18 -23   2   55.97   45.40   0
  20 -28   3  178.40   57.94   0
  21 -15   3  788.18   58.09   0
  23 -29   4   67.01   64.67   0
  23 -14   4  114.17   55.42   0
  23  -9   5  174.76   55.67   0
  24 -11   5  393.02   61.57   0
  27 -33   6   78.31   71.92   0
  29 -25   6   10.50   69.66   0
  29 -12   8   68.98   73.29   0
  30 -31   7  -17.67   73.37   0
  30 -19   7   84.21   73.18   0
  32 -30   8   59.02   81.44   0
  33 -33   9  170.39   90.34   0
 -16  -1   0   -2.02   27.34   0
   6 -18   0 2722.78   48.45   0
   7 -17   0   22.02   25.28   0
   8 -13   0   70.54   23.03   0
  13 -21   1  163.93   38.89   0
  14 -17   1  133.91   35.41   0
  17 -12   2   15.70   38.23   0
  22 -30   4   48.17   62.88   0
  24 -19   4   97.22   58.22   0
  25 -31   5  205.11   69.56   0
  28 -29   6   77.65   75.39   0
  32 -27   8   99.73   78.08   0
  34 -33  10   16.73   93.70   0
  34 -21  10   74.03   90.10   0
 -17   9   1 1646.10   44.50   0
 -11   4   0  940.40   26.65   0
  -9  13   2  380.73   22.98   0
  -2  13   3  306.80   16.50   0
  16 -10   2  911.36   44.82   0
  17 -24   2  172.06   48.60   0
  21 -24   3   13.25   51.52   0
  22 -12   4   31.64   49.60   0
  24 -22   4  271.93   62.05   0
  26 -27   5  199.84   68.31   0
  29 -32   7   66.29   76.69   0
  30 -28   7   79.04   74.35   0
  30 -22   7  154.60   77.13   0
  31 -19   8   -6.60   73.02   0
  32 -34   9   21.00   88.34   0
 -14  14   2 1618.13   41.68   0
 -13  10   1   83.18   23.41   0
  -8   4   0    7.36   12.45   0
   3  -3   0 5277.11   32.88   0
   9  -4   1 1450.73   32.35   0
  11 -23   1  520.90   44.15   0
  16  -5   3  112.46   34.13   0
  19 -11   3  412.06   48.33   0
  19  -6   4  686.95   51.16   0
  21 -21   3  290.06   55.04   0
  21 -10   4  224.14   51.49   0
  26 -24   5  275.27   68.34   0
  26 -21   5  330.87   68.72   0
  26 -13   6  494.64   71.23   0
  30 -25   7  192.30   76.85   0
  31 -35   9   -3.89   86.79   0
  31 -31   8   23.75   77.85   0
  33 -34  10   -6.89   92.25   0
  34 -30  10   71.46   92.36   0
  34 -24  10   24.34   91.73   0
  34 -19  11   96.87   97.03   0
  35 -24  11   52.74   95.99   0
 -17  14   2 1005.22   40.30   0
 -15   3   0  169.65   26.33   0
  12 -10   1   81.57   26.77   0
  14   1   4  248.25   33.98   0
  18  -9   3 2498.37   68.44   0
  20 -25   3  356.01   56.44   0
  23 -17   4  458.46   61.28   0
  25 -16   5  754.92   70.58   0
  25 -11   6   93.41   62.59   0
  27 -30   6    7.15   72.82   0
  28 -15   7  337.15   76.20   0
  30 -17   8  240.87   82.01   0
  31 -28   8  193.79   82.75   0
  31 -22   8  -38.59   72.52   0
  32 -31   9   71.22   90.20   0
 -17  -2   0  290.22   31.84   0
 -16   2   0  142.41   26.44   0
 -16  10   1  143.50   28.12   0
 -14   4   0   87.19   23.63   0
 -10  10   1 1984.48   36.17   0
  -8  16   3 1981.09   39.62   0
   7 -14   0   26.17   22.63   0
  10  -6   1 1939.64   39.53   0
  11  -8   1   86.40   24.38   0
  13 -18   1  181.06   33.71   0
  13 -15   1  302.18   34.04   0
  17 -15   2   42.57   41.08   0
  23  -7   6  210.56   57.31   0
  24  -9   6  182.60   60.69   0
  26 -31   6  -11.60   71.99   0
  27 -18   6  290.88   70.68   0
  29 -29   7   79.50   76.46   0
  30 -32   8   18.43   80.17   0
  32 -35  10  -22.40   87.05   0
 -17   1   0  -11.17   28.00   0
  17 -18   2  193.70   44.83   0
  18  -2   5  953.48   54.41   0
  19 -26   3  191.24   54.58   0
  20 -22   3  361.12   57.31   0
  22 -27   4  116.28   60.20   0
  23 -20   4  440.17   62.77   0
  24 -29   5  100.76   68.62   0
  24 -14   5    9.68   57.13   0
  25 -19   5  211.22   67.17   0
  27 -27   6   27.27   68.57   0
  27 -13   7  361.01   74.36   0
  29 -26   7  -33.76   72.14   0
  29 -15   8   28.23   75.76   0
  32 -17  10    5.91   78.34   0
  33 -31  10   35.05   91.90   0
  33 -22  10   13.01   90.84   0
  34 -22  11   34.31   95.94   0
 -15  18   3  322.77   34.93   0
 -13   5   0   60.63   22.55   0
  12 -19   1  258.81   37.12   0
  16 -13   2  457.67   44.05   0
  18 -27   3  428.28   58.71   0
  20 -19   3  377.50   54.38   0
  22 -15   4   96.44   53.41   0
  25 -25   5  152.14   65.51   0
  25 -22   5  290.77   66.97   0
  26 -11   7   76.02   67.60   0
  27 -21   6  171.18   70.84   0
  28 -30   7   66.87   78.04   0
  29 -33   8  -15.75   80.45   0
  30 -29   8   35.65   78.80   0
  30 -20   8  -16.93   77.86   0
  31 -32   9  -28.57   87.59   0
  35 -25  12   58.58  103.58   0
 -18   0   0 7884.07   79.79   0
 -16  15   2  290.74   32.22   0
 -10  17   3  367.92   29.40   0
   6 -15   0  983.53   32.18   0
   6  -9   0 2064.39   34.30   0
  12   0   3  182.50   26.99   0
  21 -28   4  216.33   62.17   0
  23 -30   5  126.17   66.53   0
  24  -7   7  110.20   63.62   0
  25  -9   7  628.14   71.79   0
  26 -16   6  305.76   69.30   0
  28 -18   7    3.71   70.50   0
  28 -13   8  166.24   76.02   0
  32 -32  10   44.62   94.25   0
 -12  11   1  824.75   30.82   0
  11 -20   1 2762.58   60.76   0
  11   4   4   22.71   25.63   0
  12 -13   1  101.40   28.80   0
  14   3   5  687.74   40.50   0
  15 -23   2  593.51   53.03   0
  15  -1   4  255.75   36.69   0
  19 -23   3   26.35   51.77   0
  19  -4   5 2032.15   67.77   0
  20 -29   4  470.16   66.67   0
  21 -13   4  142.46   51.41   0
  22 -18   4  156.28   58.70   0
  22 -10   5  338.85   58.01   0
  24 -26   5  299.42   70.62   0
  26 -28   6  200.18   73.23   0
  27 -31   7   -2.28   77.23   0
  27 -11   8  597.13   79.57   0
  29 -13   9   11.37   78.44   0
  30 -33   9  -43.22   86.08   0
  30 -26   8   69.94   76.87   0
  30 -23   8   59.80   76.65   0
  31 -29   9   32.99   82.38   0
  32 -20  10   50.61   84.37   0
  33 -32  11  -15.67   94.77   0
 -16   5   0 2294.93   46.23   0
  10 -21   1   10.20   35.48   0
  15 -11   2  469.96   38.43   0
  20  -6   5   38.70   47.67   0
  22 -21   4  625.47   65.15   0
  24 -17   5  383.26   64.91   0
  25 -14   6  146.95   63.94   0
  28 -27   7   73.41   75.10   0
  28 -21   7  394.20   77.78   0
  29 -30   8   87.94   78.02   0
  29 -18   8  115.93   77.45   0
  31 -33  10   51.43   94.07   0
  31 -23   9  147.74   83.02   0
 -18   3   0 2255.85   49.00   0
 -12  18   3  150.22   30.54   0
   6  -1   1 1689.08   26.26   0
  18 -12   3  673.37   52.09   0
  19 -17   3   19.33   47.22   0
  21 -25   4  149.21   60.45   0
  24 -23   5   58.40   62.86   0
  24 -20   5   56.55   61.22   0
  25 -29   6   53.86   69.40   0
  26 -32   7  295.58   79.14   0
  26 -25   6   30.73   69.40   0
  26 -19   6   97.16   67.37   0
  27 -16   7  224.92   72.37   0
  29 -34   9  -10.06   86.08   0
  32 -33  11  -14.40   95.56   0
  32 -23  10   33.79   89.68   0
  33 -23  11   90.52   98.10   0
   8   7   4  365.80   23.39   0
  11 -11   1   53.38   26.12   0
  12  -5   2 1268.76   39.80   0
  13  -7   2 1033.49   41.34   0
  19  -9   4  900.37   57.65   0
  23 -27   5   22.60   64.10   0
  23 -15   5  165.11   61.63   0
  26 -22   6  -16.45   67.70   0
  27 -28   7   93.54   79.66   0
  29 -21   8  163.31   78.36   0
  30 -34  10  -13.78   91.45   0
  30 -30   9   82.47   84.73   0
  31 -18  10   77.23   82.06   0
  32 -18  11   53.22   90.23   0
 -15  16   2  261.49   33.05   0
  -7  10   1  563.63   21.47   0
   7   2   2 1272.24   26.51   0
  17 -25   3  357.30   57.55   0
  19  -2   6  103.66   49.91   0
  20 -26   4  242.23   61.66   0
  21 -16   4  639.76   61.18   0
  23 -10   6  295.56   63.02   0
  24 -30   6  364.56   75.92   0
  26 -14   7  629.19   79.46   0
  28 -16   8  480.47   81.39   0
  29 -24   8    3.36   77.48   0
  31 -34  11  -27.10   95.47   0
  31 -30  10    6.84   89.54   0
 -14   7   0   38.92   24.77   0
  -9   6   0 1884.56   31.69   0
  -9  11   1 2484.86   38.85   0
  -5   9   1 1679.37   25.76   0
  14  -4   3  607.01   37.85   0
  15 -14   2  947.67   46.90   0
  16 -26   3  508.10   59.03   0
  16  -8   3 2295.42   61.28   0
  18 -21   3  992.01   63.24   0
  18 -15   3  383.58   49.73   0
  20  -4   6  317.38   54.89   0
  21 -22   4  619.13   64.30   0
  21 -19   4  175.05   56.43   0
  22 -28   5  100.75   66.02   0
  22  -8   6   41.69   58.32   0
  23 -24   5  103.52   65.87   0
  25 -26   6   14.83   69.31   0
  27 -32   8   90.24   82.05   0
  27 -25   7  311.59   78.38   0
  27 -19   7  121.26   72.86   0
  29 -31   9   44.16   85.40   0
  29 -16   9  218.31   82.03   0
  30 -27   9   31.55   80.43   0
  30 -21   9   65.21   80.19   0
  30 -16  10  186.54   85.37   0
  31 -21  10   23.84   87.88   0
  31 -16  11   58.10   88.40   0
  32 -30  11   60.97   98.51   0
  32 -21  11   69.76   97.88   0
 -18   6   0 2338.22   50.85   0
   5 -13   0   70.93   19.69   0
   5 -10   0 1314.68   29.40   0
  10  -9   1  737.99   31.92   0
  11   6   5  657.48   36.38   0
  14 -21   2    4.77   42.80   0
  15  -6   3 1205.99   46.06   0
  15   1   5  403.33   42.97   0
  19 -27   4  159.63   61.04   0
  21 -29   5   66.42   66.70   0
  21  -6   6  601.30   60.57   0
  22 -13   5  243.21   58.17   0
  23 -18   5 1379.47   78.70   0
  25 -20   6  275.60   73.51   0
  25 -12   7  743.72   78.07   0
  26 -29   7    4.82   75.31   0
  27 -22   7  592.49   81.47   0
  27 -14   8  -13.68   74.70   0
  28 -28   8   92.41   79.47   0
  30 -35  11  -29.17   90.36   0
  31 -27  10    0.37   89.80   0
  31 -24  10  142.67   88.54   0
  33 -27  12   29.52  103.97   0
  33 -24  12   31.30  101.86   0
  33 -19  13   46.51  105.39   0
 -17   7   0   18.49   28.76   0
 -11   7   0  810.35   27.12   0
  -7  -6  -1    3.82   11.16   0
   7  -3   1  793.41   23.37   0
  10 -18   1  790.66   40.84   0
  18 -28   4  248.38   62.50   0
  18 -18   3  285.71   50.00   0
  23 -21   5  154.97   62.60   0
  25 -23   6  624.66   77.05   0
  28 -32   9   52.03   86.85   0
  28 -19   8  147.68   77.80   0
  28 -14   9   82.29   79.82   0
  30 -31  10   69.66   91.82   0
 -12  16   2  285.15   29.80   0
  -8  -7  -1  578.46   17.62   0
   2 -16   0  139.09   23.47   0
   4 -14   0   73.71   21.30   0
   8  -5   1  329.05   22.03   0
   9  -7   1  393.36   24.56   0
  13 -22   2  336.42   49.11   0
  14 -12   2  236.41   35.71   0
  17 -22   3  227.17   52.80   0
  20 -23   4  391.68   60.67   0
  21 -11   5  871.76   65.94   0
  24 -27   6  141.35   70.50   0
  24 -15   6  819.47   74.87   0
  24 -10   7  577.45   72.45   0
  25 -30   7  146.55   78.60   0
  26 -17   7  601.22   79.75   0
  26 -12   8  242.94   76.71   0
  29 -28   9  104.89   80.90   0
  29 -19   9    1.73   79.67   0
  30 -19  10   21.31   85.98   0
  31 -31  11   29.13   95.26   0
  31 -19  11   95.89   93.98   0
  32 -31  12    9.75  100.24   0
 -16   8   0 3362.02   55.38   0
  -8  -4  -1  122.63   13.92   0
   8 -20   1  167.99   35.90   0
  12 -23   2 1482.63   61.28   0
  16  -1   5  452.71   47.54   0
  20 -17   4  215.74   54.53   0
  21  -4   7  701.45   65.54   0
  22  -6   7  891.05   72.43   0
  23  -8   7  252.29   64.79   0
  24 -31   7   24.94   76.84   0
  26 -26   7  150.51   75.34   0
  27 -33   9  101.60   91.74   0
  27 -29   8   -1.21   77.80   0
  27 -12   9   87.54   79.39   0
  29 -32  10   19.50   91.25   0
  29 -25   9   57.60   80.19   0
  29 -22   9  181.65   85.91   0
 -14  17   2 1056.34   41.63   0
 -13  13   1   50.46   25.25   0
 -10  -6  -1  154.70   19.22   0
 -10  -3  -1   53.97   16.68   0
  -6  -5  -1  327.66   11.96   0
  -2  11   2  739.29   17.35   0
  10 -15   1  226.55   31.02   0
  10 -12   1   82.31   26.04   0
  14 -18   2  525.46   45.62   0
  14 -15   2  815.82   45.24   0
  19 -24   4  131.09   58.53   0
  20  -9   5  205.47   54.19   0
  22 -16   5 1090.46   72.21   0
  23 -28   6  184.14   71.65   0
  23 -13   6  247.88   65.92   0
  24 -24   6  338.74   72.86   0
  24 -18   6 1083.50   80.11   0
  25 -10   8  118.22   71.04   0
  26 -23   7  179.55   76.17   0
  26 -20   7  392.70   77.41   0
  27 -17   8    1.04   74.39   0
  30 -32  11   10.30   97.60   0
  30 -25  10  137.78   87.02   0
  30 -22  10  159.69   89.07   0
  31 -32  12  -25.31   99.47   0
  31 -28  11   -2.34   95.28   0
  31 -22  11   36.39   95.04   0
  31 -17  12  -27.03   96.74   0
  32 -25  12   44.44  100.50   0
  33 -20  14   31.43  111.63   0
   4  -8   0    7.28   14.72   0
  16 -23   3  266.92   52.68   0
  17 -19   3   35.73   46.28   0
  17 -16   3   32.49   45.40   0
  21 -26   5  392.47   67.43   0
  22 -22   5  538.39   68.31   0
  22 -19   5  330.07   64.64   0
  24 -21   6  355.20   72.55   0
  24  -8   8  370.00   72.54   0
  25 -15   7   73.34   68.77   0
  26 -30   8   76.74   81.37   0
  26 -10   9  125.90   76.38   0
  27 -26   8   41.30   80.93   0
  28 -29   9   88.86   81.33   0
  28 -17   9   83.51   80.86   0
  29 -17  10  187.24   88.55   0
  30 -17  11   87.59   90.10   0
 -15   9   0  979.06   36.79   0
 -15  14   1  983.42   39.39   0
  -9  -8  -1 1328.65   23.42   0
   6   6   3  210.04   18.31   0
  15 -24   3  286.25   56.00   0
  18 -10   4   51.50   45.73   0
  22 -29   6  137.08   70.65   0
  27 -20   8  257.51   80.89   0
  29 -33  11  -10.79   93.71   0
  29 -29  10   58.81   89.23   0
  30 -33  12  -22.10   99.60   0
 -16  18   2   42.40   33.86   0
 -12  -5  -1 2200.63   36.55   0
 -12  -2  -1  165.58   22.30   0
 -11  -1  -1  747.74   25.20   0
  -7  -9  -1  105.50   11.44   0
  -7  -3  -1  537.92   15.83   0
  13 -19   2  505.71   44.61   0
  16   1   6  398.35   49.48   0
  18 -25   4  183.86   56.57   0
  19 -21   4  162.48   57.71   0
  19 -15   4  430.23   56.22   0
  20 -27   5  114.52   64.50   0
  21 -30   6  107.02   72.73   0
  21 -14   5  155.41   57.54   0
  22 -11   6   26.12   57.30   0
  23 -25   6  588.73   76.28   0
  24 -13   7   31.98   68.67   0
  25 -31   8  627.23   89.14   0
  25 -18   7  286.30   77.91   0
  26 -15   8   43.05   73.67   0
  27 -30   9   46.87   82.79   0
  28 -34  11   52.62   96.10   0
  28 -26   9  107.36   83.59   0
  28 -20   9  136.32   82.46   0
  30 -29  11  -18.19   94.79   0
  31 -29  12   41.77  100.56   0
  31 -20  12   63.22  100.56   0
  32 -23  13   -3.77  104.09   0
 -13  -3  -1  116.10   24.13   0
 -11  -7  -1   17.45   20.09   0
   9 -10   1  751.86   33.02   0
  15  -9   3 3302.80   70.44   0
  16 -20   3  501.32   54.66   0
  17 -26   4   37.13   57.78   0
  17  -8   4  321.78   49.53   0
  19 -28   5   -9.55   65.49   0
  19 -18   4   39.17   51.87   0
  21 -23   5  160.70   63.01   0
  21  -9   6  113.68   58.46   0
  24 -28   7  147.86   75.47   0
  25 -24   7   -2.69   72.30   0
  25 -21   7  305.28   76.20   0
  26 -27   8   62.78   80.73   0
  27 -15   9  271.77   82.49   0
  28 -23   9   36.28   81.85   0
  28 -15  10   45.80   84.80   0
  29 -34  12  -45.49   94.11   0
  29 -23  10   91.46   90.37   0
  29 -20  10  133.65   86.53   0
  29 -15  11   42.01   87.12   0
  30 -20  11    8.18   89.57   0
  31 -26  12   18.43  103.14   0
  31 -23  12   12.52  100.41   0
 -17  15   1  542.88   36.86   0
  12 -20   2 2503.91   65.77   0
  12   4   5 1607.75   46.59   0
  14  -2   4 1231.26   47.01   0
  21 -17   5   72.01   58.93   0
  23 -22   6  202.61   69.59   0
  25 -13   8  981.73   88.22   0
  26 -31   9   15.80   83.14   0
  28 -30  10   24.56   84.98   0
  29 -30  11    9.96   96.94   0
  30 -30  12   81.24  105.03   0
  30 -23  11  109.22   95.37   0
  31 -18  13   67.87  108.64   0
  32 -21  14   61.57  117.96   0
 -17  10   0   31.08   28.56   0
 -14  -4  -1   94.06   26.02   0
 -14  -1  -1  870.55   32.06   0
 -13   0  -1   69.70   22.77   0
 -10   0  -1 2178.34   33.07   0
 -10  13   1   90.38   21.92   0
  -6   6   0 3488.97   34.93   0
   3  -6   0  358.18   14.83   0
   8 -17   1 1600.71   46.09   0
   9 -13   1   31.50   26.12   0
   9  -2   2 1261.24   33.05   0
  11  -6   2  520.48   31.44   0
  14  -7   3  342.84   38.40   0
  15  -4   4   24.24   34.46   0
  17  -1   6  417.94   51.88   0
  20 -12   5 1098.56   67.58   0
  20  -7   6  277.63   57.98   0
  23 -29   7   97.35   75.89   0
  23 -11   7  322.17   67.58   0
  26 -24   8  457.15   86.53   0
  26 -21   8  135.22   82.02   0
  26 -13   9   60.79   80.48   0
  27 -27   9  343.29   87.94   0
  28 -13  11   33.02   89.09   0
  30 -18  12  100.06  101.30   0
 -15  -2  -1  617.13   32.21   0
 -14  10   0   95.94   25.99   0
 -12   1  -1  804.76   27.94   0
 -12  14   1  155.40   26.16   0
 -11  17   2  164.97   29.28   0
  -9  16   2  739.58   32.30   0
  -8  -1  -1 1265.71   23.10   0
  -8  12   1  160.98   19.51   0
  10  -4   2 1536.73   38.16   0
  11 -21   2 1070.63   53.35   0
  11  -1   3  771.61   33.89   0
  15 -21   3  804.05   58.12   0
  18 -22   4  133.40   54.74   0
  18 -13   4 1286.40   64.44   0
  19  -5   6  145.88   52.50   0
  22 -30   7  162.29   77.40   0
  22 -14   6   65.13   64.36   0
  24 -25   7    3.43   72.98   0
  24 -16   7  637.01   78.73   0
  27 -31  10   14.00   88.65   0
  27 -18   9   52.34   81.12   0
  27 -13  10   38.57   85.23   0
  28 -27  10   45.79   83.43   0
  28 -18  10   97.54   87.38   0
  29 -18  11   73.87   92.70   0
  31 -27  13  -24.95  109.43   0
  31 -24  13  -16.35  109.55   0
  31 -21  13   89.77  109.15   0
 -15   1  -1  877.95   34.52   0
 -13  18   2  346.80   34.16   0
  -7  15   2  791.79   29.96   0
   3 -12   0  906.28   25.96   0
   7 -18   1   30.39   30.41   0
  10 -22   2   93.03   41.95   0
  12  -3   3 1555.12   45.06   0
  13  -5   3  134.93   32.55   0
  19 -10   5  419.05   58.09   0
  21 -27   6  142.93   69.91   0
  22  -9   7  540.77   70.66   0
  24 -22   7  966.89   89.52   0
  24 -11   8   -6.31   71.51   0
  26 -32  10    4.25   92.00   0
  27 -21   9   30.62   84.08   0
  28 -31  11  -28.54   93.34   0
  29 -31  12   56.15  102.14   0
  29 -27  11  149.73   96.73   0
  30 -24  12   25.65  105.94   0
  30 -21  12   48.33  103.00   0
  31 -19  14   47.13  113.04   0
 -16   0  -1 1688.34   42.67   0
 -16  11   0 1987.29   47.35   0
 -14   2  -1  183.23   25.99   0
 -14  15   1  896.84   37.33   0
  -6  11   1  302.44   18.73   0
   6 -19   1  186.16   33.69   0
   8  -8   1 2107.39   40.83   0
  12 -17   2   22.50   36.14   0
  12 -11   2  619.94   38.14   0
  15 -12   3  222.06   41.36   0
  17 -23   4  427.78   60.38   0
  18 -19   4   34.21   51.96   0
  18 -16   4  838.20   61.69   0
  19 -25   5  193.62   64.55   0
  20 -21   5  226.35   64.86   0
  20 -15   5  802.87   66.78   0
  22 -23   6  201.06   68.41   0
  24 -29   8   -5.46   82.34   0
  24 -19   7  335.10   75.61   0
  25 -25   8  595.93   90.66   0
  25 -16   8  156.87   76.94   0
  26 -28   9   77.20   84.65   0
  26 -11  10   -9.17   82.45   0
  27 -32  11    8.80   97.05   0
  28 -21  10   24.63   84.46   0
  29 -16  12  143.65   95.27   0
 -17  -1  -1  776.40   38.03   0
 -16  -3  -1  534.57   33.58   0
 -15  19   2   17.18   32.96   0
 -11   2  -1 2103.85   35.75   0
  -5  -4  -1 1274.95   15.24   0
   0 -15   0 3232.23   38.78   0
  14 -22   3  224.38   50.56   0
  15 -18   3  408.54   51.93   0
  17 -11   4  414.22   53.43   0
  19  -3   7  109.95   57.87   0
  20 -28   6   49.49   68.69   0
  20 -18   5   49.91   57.82   0
  20  -5   7   82.57   60.15   0
  21 -12   6  319.51   64.84   0
  22 -20   6   28.15   65.03   0
  22 -17   6  500.45   70.25   0
  23 -26   7  179.30   75.32   0
  23 -14   7  544.35   76.95   0
  23  -9   8  434.55   74.71   0
  26 -16   9   34.89   82.93   0
  27 -28  10   31.59   83.75   0
  27 -16  10  200.64   92.06   0
  28 -32  12   -8.00  100.07   0
  28 -16  11   38.77   89.59   0
  29 -32  13  -11.81  103.26   0
  30 -28  13    0.89  109.19   0
  30 -19  13   20.45  107.47   0
  31 -25  14   22.84  114.39   0
  31 -22  14    1.76  113.69   0
 -17   2  -1  638.98   36.40   0
 -16   3  -1  110.68   28.76   0
 -13   3  -1   63.87   22.77   0
  -9   1  -1 1192.59   25.37   0
  -6  -2  -1 1697.30   21.20   0
   2 -13   0  412.64   22.06   0
   3  -9   0 1864.11   29.43   0
   8 -14   1  569.58   33.50   0
  12 -14   2  278.59   36.37   0
  13 -23   3   18.28   50.77   0
  15 -15   3  383.08   48.19   0
  16 -24   4  535.53   61.86   0
  18  -8   5 1660.32   69.38   0
  19 -29   6   59.90   70.10   0
  22  -7   8  657.47   77.07   0
  23 -30   8    1.63   78.56   0
  24  -9   9  250.29   78.30   0
  25 -29   9   32.27   82.71   0
  25 -22   8  390.77   84.19   0
  25 -19   8  478.84   84.51   0
  26 -33  11    5.17   93.50   0
  26 -25   9  381.13   89.18   0
  28 -33  13   -8.00  103.45   0
  28 -28  11   45.23   94.76   0
  29 -28  12   23.46  100.46   0
  30 -25  13   43.20  110.55   0
  30 -22  13   39.38  110.07   0
  30 -17  14   20.93  114.91   0
 -15   4  -1  459.13   31.41   0
 -13  11   0  446.85   29.91   0
 -11  10   0 1279.69   34.49   0
   1 -14   0  173.86   21.68   0
   7  -6   1    1.31   18.12   0
  17 -27   5   60.89   63.19   0
  17  -6   5  656.25   57.03   0
  21 -24   6  344.97   70.98   0
  21  -5   8   23.00   64.88   0
  22 -27   7  659.55   82.53   0
  23 -23   7   89.57   72.74   0
  24 -26   8  385.95   88.02   0
  24 -14   8  375.23   80.93   0
  26 -22   9   53.75   86.06   0
  27 -33  12    9.63   94.06   0
  27 -25  10   11.63   83.42   0
  28 -25  11   13.51   93.95   0
  28 -19  11   37.70   93.52   0
  28 -14  12   -0.21   91.51   0
  29 -25  12   57.27  101.43   0
  29 -19  12   21.18   96.14   0
 -15  12   0  201.37   29.79   0
  -1   7   1   19.66    7.24   0
  14 -10   3  772.28   45.28   0
  15 -25   4   66.27   55.25   0
  16  -9   4 2128.78   69.23   0
  16  -4   5 1254.13   60.54   0
  17 -20   4  192.35   54.24   0
  19 -13   5  177.87   55.93   0
  20 -10   6  386.06   63.79   0
  22 -12   7  356.33   72.26   0
  23 -20   7  174.17   73.28   0
  23 -17   7   18.60   69.23   0
  24 -30   9  351.80   89.45   0
  25 -14   9  196.74   84.41   0
  26 -29  10    4.22   82.87   0
  27 -29  11  107.30   97.80   0
  27 -22  10   32.66   82.92   0
  27 -19  10    1.01   86.09   0
  27 -14  11    9.04   89.17   0
  28 -29  12   38.27  105.02   0
  28 -22  11   -1.94   90.67   0
  29 -29  13   75.11  110.90   0
  29 -22  12   66.46  101.82   0
 -18   4  -1   79.84   32.21   0
 -12   4  -1  147.53   23.01   0
  -7   0  -1  719.69   18.66   0
  -4   5   0  622.35   14.48   0
  11  -9   2  803.92   37.73   0
  15  -2   5  706.86   50.95   0
  17 -14   4  535.59   55.19   0
  20 -25   6  249.62   72.10   0
  21 -28   7  362.41   79.15   0
  21 -15   6  369.45   66.78   0
  23 -31   9   52.81   85.61   0
  25 -26   9  282.87   90.42   0
  26 -14  10   69.44   84.10   0
  30 -26  14   -9.39  111.64   0
  30 -23  14   64.70  117.82   0
  30 -20  14   77.82  114.41   0
   6  -4   1    7.73   15.24   0
   7 -15   1  747.09   34.76   0
  10   3   4  594.79   33.40   0
  20 -29   7  116.45   76.93   0
  21 -18   6  245.50   67.62   0
  23 -27   8  278.08   82.95   0
  23 -12   8  327.30   78.13   0
  24 -17   8   84.06   76.61   0
  25 -30  10  159.47   89.26   0
  26 -30  11  -10.92   96.96   0
  28 -30  13   35.95  107.57   0
  28 -17  12    3.79   94.92   0
  29 -26  13   65.80  110.52   0
  29 -20  13   30.82  110.32   0
  30 -18  15    6.71  118.38   0
 -16   6  -1  171.98   30.02   0
 -13  16   1   71.57   29.34   0
  11 -15   2  465.46   39.36   0
  14 -13   3  100.03   39.15   0
  16 -21   4  656.06   60.08   0
  18 -23   5 1403.03   77.43   0
  19 -26   6   69.55   69.95   0
  19  -8   6  163.35   54.92   0
  21 -10   7  239.60   67.66   0
  24 -31  10   74.48   91.76   0
  24 -20   8  221.98   79.71   0
  25 -17   9  212.75   83.86   0
  26 -17  10  191.33   92.65   0
  26 -12  11   93.94   92.11   0
  27 -30  12  -19.14   98.71   0
  27 -26  11   54.17   89.36   0
  27 -17  11   13.54   91.61   0
  28 -26  12    4.99  100.01   0
  29 -23  13   -8.90  108.73   0
 -15  17   1  575.78   38.14   0
  -9  14   1  286.66   25.29   0
   5  -2   1   60.79   13.56   0
   8 -21   2  132.97   41.02   0
   9 -20   2  510.12   45.16   0
  11 -12   2  701.31   38.91   0
  13 -20   3  339.40   51.31   0
  14 -16   3  294.20   46.78   0
  14   2   6  542.64   52.47   0
  18  -6   6  826.07   65.12   0
  22 -28   8   16.43   77.61   0
  24 -27   9   52.66   86.10   0
  27 -31  13  -28.65  107.31   0
  27 -23  11   42.84   95.62   0
  27 -20  11  142.23   96.82   0
  28 -23  12   36.27  100.22   0
  28 -20  12   73.05   96.80   0
  28 -15  13   10.99  102.27   0
  29 -18  14  112.53  115.87   0
 -18   7  -1   24.11   31.49   0
 -13   6  -1    3.59   24.17   0
 -10  18   2 1646.36   44.17   0
  10  -7   2 1028.53   37.27   0
  14  -5   4  849.40   47.01   0
  16 -12   4  407.31   52.62   0
  17 -24   5  370.79   65.61   0
  20 -22   6  -16.04   64.87   0
  20 -13   6  658.09   68.68   0
  21 -25   7  396.68   80.53   0
  22 -21   7  185.68   73.57   0
  22 -18   7  166.75   72.02   0
  22 -10   8  326.03   75.83   0
[truncated: 10,815,571 more chars]
